# Supplementary material for: Adjudin improves beta cell maturation, hepatic glucose uptake and glucose homeostasis
Source: Diabetologia. 2023 Oct 16;67(1):137–55. doi: 10.1007/s00125-023-06020-4 (PMC10709271; doi:10.1007/s00125-023-06020-4)
Supplement: Supplementary file 2 — ESM Tables (XLSX 705 KB) [file 125_2023_6020_MOESM2_ESM.xlsx]

## Sheet: Index
ESM Table 3-14	Content
ESM Table 3: P0_DEG_up	upregulated genes by Adjudin in P0 islets, p<0.05, |log2fold change|>0
ESM Table 4: P0_DEG_down	downregulated genes by Adjudin in P0 islets, p<0.05, |log2fold change|<0
ESM Table 5: P0_GO_up	GO terms accociated with upregulated genes by Adjudin in P0 islets, padj<0.05
ESM Table 6: P0_GO_down	GO terms accociated with downregulated genes by Adjudin in P0 islets, padj<0.05
ESM Table 7: P0_GSEA_Adjudin	Get sets positively correlated with Adjudin treatment in P0 islets, top 50 gene sets (based on normalised enrichment score (NES)) are shown
ESM Table 8: P0_GSEA_DMSO	Get sets positively correlated with DMSO treatment in P0 islets, top 50 gene sets (based on normalised enrichment score (NES)) are shown
ESM Table 9: db_DEG_up	upregulated genes by Adjudin in db/db islets, p<0.05, |log2fold change|>0
ESM Table 10: db_DEG_down	downregulated genes by Adjudin in db/db islets, p<0.05, |log2fold change|<0
ESM Table 11: db_GO_up	GO terms accociated with upregulated genes by Adjudin in db/db islets, padj<0.05
ESM Table 12: db_GO_down	GO terms accociated with downregulated genes by Adjudin in db/db islets, padj<0.05
ESM Table 13: db_GSEA_Adjudin	Get sets positively correlated with Adjudin treatment in db/db islets, top 50 gene sets (based on normalised enrichment score (NES)) are shown
ESM Table 14: db_GSEA_DMSO	Get sets positively correlated with DMSO treatment in db/db islets, top 50 gene sets (based on normalised enrichment score (NES)) are shown

## Sheet: ESM Table 3  P0_DEG_up
gene_id	gene_name	log2FoldChange	pvalue	padj	transcription factor family
ENSMUSG00000032315	Cyp1a1	2.27311318729648	8.07389196967413e-18	1.45539976645346e-13	-
ENSMUSG00000031765	Mt1	1.07099879626358	2.8621948047722e-11	2.57969617754119e-07	-
ENSMUSG00000021587	Pcsk1	0.850767605983162	4.44886315866284e-10	2.67317357660188e-06	-
ENSMUSG00000031635	Anxa10	2.36945872434353	2.44396079221647e-09	9.14682480932581e-06	-
ENSMUSG00000042808	Gpx2	1.15052737930951	2.53711994045429e-09	9.14682480932581e-06	-
ENSMUSG00000103560	Gm38070	1.36540168256585	2.13745118746594e-08	5.65177761356814e-05	-
ENSMUSG00000024990	Rbp4	0.761876996998155	2.50827809322895e-08	5.65177761356814e-05	-
ENSMUSG00000034871	Fam151a	0.926853700094046	3.16518906415087e-08	6.3395220078204e-05	-
ENSMUSG00000094808	1810009J06Rik	7.11099529002748	3.81119853466835e-08	6.87006647859316e-05	-
ENSMUSG00000029644	Pdx1	0.770093707735926	5.11551267374907e-08	8.38293013245461e-05	Homeobox
ENSMUSG00000023067	Cdkn1a	0.43772895322056	7.10126152624817e-08	0.000106672783560125	-
ENSMUSG00000027419	Pcsk2	0.673805499136793	8.06162863403858e-08	0.000111783782890138	-
ENSMUSG00000031957	Ctrb1	4.61695368089188	1.98196564425907e-07	0.000255192233595814	-
ENSMUSG00000020108	Ddit4	0.312051506333838	2.38037930742853e-07	0.000280379336741185	-
ENSMUSG00000044156	Hepacam2	0.590602582477054	2.58246659953744e-07	0.000280379336741185	-
ENSMUSG00000023387	Kcnk16	0.627109107167275	2.64420765816051e-07	0.000280379336741185	-
ENSMUSG00000086842	Gm15681	1.57573810119589	1.10494819838204e-06	0.00104830506442288	-
ENSMUSG00000031255	Sytl4	0.592148187746384	1.51871899684057e-06	0.00132308252722553	-
ENSMUSG00000074207	Adh1	0.902044613498114	1.54136985863398e-06	0.00132308252722553	-
ENSMUSG00000037010	Apln	1.14773071238275	1.63119644550112e-06	0.00133654305120924	-
ENSMUSG00000071517	Gm10334	7.07744662208898	1.77456096694103e-06	0.00139079286913387	-
ENSMUSG00000022505	Emp2	0.321831982012461	1.92191529059111e-06	0.00144149483756422	-
ENSMUSG00000036198	Arhgap36	1.02017201838863	1.99918844663849e-06	0.00144149483756422	-
ENSMUSG00000062751	Prss1	4.89786220013945	3.46811624066357e-06	0.0024017863357213	-
ENSMUSG00000038515	Grtp1	0.516410527474441	3.59748313904776e-06	0.0024017863357213	-
ENSMUSG00000044453	Ffar1	0.77341270300361	3.9659191246757e-06	0.00252211950436562	-
ENSMUSG00000040147	Maob	0.682546993489592	4.05755384592273e-06	0.00252211950436562	-
ENSMUSG00000037610	Kcnmb2	0.63030635556363	4.37845780667596e-06	0.00263086934743803	-
ENSMUSG00000027220	Syt13	0.56280383317729	4.78182355752493e-06	0.00278055327251434	-
ENSMUSG00000029154	Cwh43	2.54950032930436	5.26752075001772e-06	0.00296726028249436	-
ENSMUSG00000074183	Gsta1	2.38954442738437	6.79714985332202e-06	0.0035426383045823	-
ENSMUSG00000071519	Prss3	5.11964742569166	6.85914401599231e-06	0.0035426383045823	-
ENSMUSG00000021792	Fam213a	0.415519291730232	6.87852771887166e-06	0.0035426383045823	-
ENSMUSG00000031972	Acta1	2.13606869508387	7.60328606670105e-06	0.00380713429550981	-
ENSMUSG00000022490	Ppp1r1a	0.618374413184211	8.79953971127663e-06	0.00428704061717494	-
ENSMUSG00000038508	Gdf15	0.660564081222224	9.25203047732996e-06	0.00438887108906184	-
ENSMUSG00000023433	Cela3b	4.01864305418337	1.02692431299589e-05	0.00474649683745231	-
ENSMUSG00000054200	Ffar4	0.871598368659475	1.08230430133289e-05	0.00487740433395669	-
ENSMUSG00000026831	1700007K13Rik	2.83323154052646	1.19605873372627e-05	0.00523574270410849	-
ENSMUSG00000054106	Try4	4.95941629211196	1.21991120366447e-05	0.00523574270410849	-
ENSMUSG00000022780	Meltf	1.89097515164788	1.47028729957413e-05	0.00616358113072636	-
ENSMUSG00000021194	Chga	0.636991191730243	1.80981854870338e-05	0.00721071316414823	-
ENSMUSG00000001566	Mnx1	0.934778386370902	1.82203288619285e-05	0.00721071316414823	Homeobox
ENSMUSG00000029882	2210010C04Rik	5.34416549023606	1.85695831748982e-05	0.00721071316414823	-
ENSMUSG00000040808	S100g	2.5113983295994	1.88008165269592e-05	0.00721071316414823	-
ENSMUSG00000006546	Cryba2	1.28598798330278	1.97352868390079e-05	0.00741142251166575	-
ENSMUSG00000040136	Abcc8	0.646960254807944	2.19239990754323e-05	0.00806534708844374	-
ENSMUSG00000027434	Nkx2-2	0.662024470016748	2.55676041864217e-05	0.00921763266128874	Homeobox
ENSMUSG00000030909	Anks4b	1.00170675045153	2.77509937783311e-05	0.00975719124415354	-
ENSMUSG00000029153	Ociad2	0.647842627365743	2.81467849049142e-05	0.00975719124415354	-
ENSMUSG00000044279	Crb3	0.818254951975562	3.26162412061585e-05	0.0110932144147587	-
ENSMUSG00000031169	Porcn	0.746640395178897	3.49397601403691e-05	0.0116634095609313	-
ENSMUSG00000026347	Tmem163	0.828128333194408	3.89644256265321e-05	0.0125423702918548	-
ENSMUSG00000027168	Pax6	0.681922288470283	4.09788367755156e-05	0.0127698825022145	PAX
ENSMUSG00000019900	Rfx6	0.651290483526378	4.10880497685809e-05	0.0127698825022145	RFX
ENSMUSG00000036938	Try5	4.55775617379724	4.47883203035246e-05	0.0134559043631889	-
ENSMUSG00000000544	Gpa33	1.37821081262639	4.56884589137252e-05	0.0135013141045707	-
ENSMUSG00000038009	Dnajc22	1.11621332841054	6.20710442907929e-05	0.017760200704537	-
ENSMUSG00000030717	Nupr1	0.41260733188721	6.42358579077716e-05	0.0180924308538358	-
ENSMUSG00000044139	Prss53	0.793032124300934	6.58994804983868e-05	0.0182103901973558	-
ENSMUSG00000033590	Myo5c	1.33363071125635	6.66751222137736e-05	0.0182103901973558	-
ENSMUSG00000024619	Cdx1	2.65255914485723	6.9419332271467e-05	0.0186769087093353	Homeobox
ENSMUSG00000011463	Cpb1	3.40952645081456	7.62070252181746e-05	0.0202015858321002	-
ENSMUSG00000024503	Spink1	3.80224648354528	7.81687512472916e-05	0.0202574332458222	-
ENSMUSG00000035852	Misp	0.955117129593554	7.8665279441227e-05	0.0202574332458222	-
ENSMUSG00000058119	Gm5771	5.14639410219189	8.65465141667273e-05	0.0218091435522548	-
ENSMUSG00000053846	Lipg	1.17640919788828	8.71107475736352e-05	0.0218091435522548	-
ENSMUSG00000038871	Bpgm	0.260790321799784	9.17669168308561e-05	0.0226601430519591	-
ENSMUSG00000027876	Reg4	1.92470369585318	9.63192318129686e-05	0.0234628442251429	-
ENSMUSG00000028307	Aldob	0.746624814209893	0.000103233886656995	0.0248119205450532	-
ENSMUSG00000050747	Trim15	1.58207651997508	0.000109784249714012	0.0258799447538415	-
ENSMUSG00000039263	Npepl1	0.23168640006145	0.000110813561245956	0.0258799447538415	-
ENSMUSG00000022900	Ildr1	0.70333845820928	0.000111984671629848	0.0258799447538415	-
ENSMUSG00000041923	Nol4	0.646222839858287	0.000113811983759518	0.025969301509482	-
ENSMUSG00000028865	Cd164l2	1.08821940828044	0.000117865812725302	0.0264450582823243	-
ENSMUSG00000022941	Ripply3	0.594338483082197	0.000118831117323215	0.0264450582823243	-
ENSMUSG00000021337	Scgn	0.439994162744909	0.000127538172859588	0.0280366232191089	-
ENSMUSG00000038295	Atg9b	1.19878895320447	0.000131826078515318	0.0286300830279171	-
ENSMUSG00000061947	Serpina10	0.740121509129535	0.000138642575016396	0.0294020124381831	-
ENSMUSG00000084174	Sycn	4.48291197394792	0.000151317231697901	0.0313522346963949	-
ENSMUSG00000003849	Nqo1	0.487053265607242	0.000156172496361488	0.0318789478932995	-
ENSMUSG00000058579	Cela2a	3.76935261900694	0.000157396336541865	0.0318789478932995	-
ENSMUSG00000024386	Proc	1.50036055490491	0.000161861224011763	0.0321634340316662	-
ENSMUSG00000061808	Ttr	0.820905236969707	0.000163386118062807	0.0321634340316662	-
ENSMUSG00000058354	Krt6a	4.15846534542074	0.000164153774043786	0.0321634340316662	-
ENSMUSG00000028434	Epb41l4b	0.567865547533443	0.000166780882494406	0.0323267977187545	-
ENSMUSG00000048706	Lurap1l	0.37940290138673	0.000171596582004664	0.0329063828427241	-
ENSMUSG00000041798	Gck	0.64814540405453	0.000173819341496494	0.0329817626296401	-
ENSMUSG00000024479	Mal2	0.849363493317484	0.00017708699264903	0.0332517721822022	-
ENSMUSG00000060803	Gstp1	0.318268516388569	0.00019330987676	0.0357202021699689	-
ENSMUSG00000037580	Gch1	0.605752719905754	0.000194196150707697	0.0357202021699689	-
ENSMUSG00000061517	Sox21	2.37078520939178	0.000205910711126498	0.0374923886744066	HMG
ENSMUSG00000032532	Cck	1.32795408328993	0.000208655990327235	0.0376123288163874	-
ENSMUSG00000049154	Fam183b	1.15628115650178	0.000230383366045638	0.040714613297438	-
ENSMUSG00000041261	Car8	0.740858811809633	0.000244085889837278	0.0427174004874444	-
ENSMUSG00000023951	Vegfa	0.234264303038848	0.000253993776660137	0.0436046839816727	-
ENSMUSG00000098188	Sowahc	0.252767870535576	0.000266350593169532	0.0452946772874905	-
ENSMUSG00000034435	Tmem30b	0.866667766220553	0.000279120874802582	0.047022737282162	-
ENSMUSG00000020205	Phlda1	0.381542380969942	0.000287979022286517	0.0475490750346242	-
ENSMUSG00000037600	Kdf1	0.720303883131541	0.000290146089497737	0.0475490750346242	-
ENSMUSG00000027690	Slc2a2	0.582964861521977	0.000290636547430076	0.0475490750346242	-
ENSMUSG00000034701	Neurod1	0.628571197174453	0.000292796367959796	0.0475490750346242	bHLH
ENSMUSG00000069805	Fbp1	1.438921170732	0.000304163140150982	0.0489539711103715	-
ENSMUSG00000041309	Nkx6-2	0.533955960070646	0.000311005997002937	0.049612337185619	Homeobox
ENSMUSG00000046761	Fam83h	0.696001135283537	0.000321356330578004	0.0506423991650088	-
ENSMUSG00000084128	Esrp2	0.907102842549516	0.000323081987350272	0.0506423991650088	-
ENSMUSG00000044976	Wdr72	1.48481847232978	0.000341765872929607	0.0528105317381705	-
ENSMUSG00000091971	Hspa1a	0.461472995745986	0.000343083973028688	0.0528105317381705	-
ENSMUSG00000112831	AC167229.1	2.04142551682251	0.000345703025912799	0.0528105317381705	-
ENSMUSG00000029994	Anxa4	0.437629474887126	0.000358925332007327	0.0541002883625563	-
ENSMUSG00000059422	Gm8116	0.503389078029484	0.000360148374764604	0.0541002883625563	-
ENSMUSG00000096525	Gm2663	3.93560950686232	0.000386366123100924	0.0575589730166715	-
ENSMUSG00000063727	Tnfrsf11b	0.682375519784985	0.000397379671837783	0.0587144751192448	-
ENSMUSG00000048373	Fgfbp1	1.32003252810263	0.000417624962281333	0.0612041265860432	-
ENSMUSG00000038415	Foxq1	0.954614436256787	0.000465928874552334	0.0677325313925837	Fork
ENSMUSG00000024799	Tm7sf2	0.537220254409184	0.000486797907087208	0.0700492906831425	-
ENSMUSG00000063522	2010109I03Rik	1.42570666312225	0.000492287959829781	0.0700492906831425	-
ENSMUSG00000021950	Anxa8	1.56206994736723	0.000493523794339238	0.0700492906831425	-
ENSMUSG00000070577	Gm572	0.860275130624114	0.000504306128075889	0.0710204864429373	-
ENSMUSG00000092570	Plut	0.611442390153943	0.000514293035704015	0.0715879275241573	-
ENSMUSG00000040605	Bace2	0.398618320512888	0.000519722425246545	0.0715879275241573	-
ENSMUSG00000049493	Pls1	1.04877929528451	0.000520249556510851	0.0715879275241573	-
ENSMUSG00000040525	Cblc	1.0494038671435	0.000527212208148486	0.0719964186673076	-
ENSMUSG00000042179	Pnliprp1	3.04525722709494	0.000559827399205938	0.074934459736424	-
ENSMUSG00000026413	Pkp1	0.864208521903334	0.000563817465231739	0.074934459736424	-
ENSMUSG00000028445	Enho	0.535545870446592	0.000565354849892027	0.074934459736424	-
ENSMUSG00000004552	Ctse	1.28131461578181	0.000569878330135445	0.0749826772191353	-
ENSMUSG00000039865	Slc44a3	0.872329843607542	0.000574365736397073	0.0750254837992293	-
ENSMUSG00000037025	Foxa2	0.6864760105281	0.000593872434935962	0.0764653179439689	Fork
ENSMUSG00000033427	Upb1	0.819604323184045	0.00059969900632515	0.0766679027518947	-
ENSMUSG00000031438	Rnf128	0.483216496152413	0.000617329339521563	0.0780180787298077	-
ENSMUSG00000074968	Ano3	0.993512416359078	0.00061891630191737	0.0780180787298077	-
ENSMUSG00000029193	Cckar	2.00970525518907	0.000634201857246032	0.0784078960072829	-
ENSMUSG00000028357	Kif12	0.613274036173575	0.000694395280776807	0.0840078478609579	-
ENSMUSG00000034607	Pof1b	0.59479780732328	0.000700217191011486	0.0841474339011536	-
ENSMUSG00000057069	Ero1lb	0.372434848712692	0.00071263920478169	0.0845959233618594	-
ENSMUSG00000020592	Sdc1	0.425731581858123	0.000713335201986166	0.0845959233618594	-
ENSMUSG00000024899	Papss2	0.36356080994711	0.000742920831021401	0.0863992961289792	-
ENSMUSG00000000385	Tmprss2	0.847083388366064	0.000761048495609927	0.0879401293709265	-
ENSMUSG00000035187	Nkx6-1	0.441998514983876	0.000799720832614709	0.0918201766160047	Homeobox
ENSMUSG00000025921	Rdh10	0.500277504281843	0.000805529212937758	0.091901706281114	-
ENSMUSG00000024863	Mbl2	3.27255037799774	0.000844061896889997	1	-
ENSMUSG00000056632	Dsg3	1.70865874831339	0.000860063006621241	0.0968968484834656	-
ENSMUSG00000041608	Entpd3	0.611930676228227	0.000868973816944463	0.0970283596569059	-
ENSMUSG00000028179	Cth	0.434844361879756	0.000871995687585641	0.0970283596569059	-
ENSMUSG00000064337	mt-Rnr1	0.323231543688634	0.000902926664850554	0.0986433700642187	-
ENSMUSG00000033187	BC016579	1.85225057466054	0.000909138072356999	0.098723631881369	-
ENSMUSG00000027674	Pex5l	0.618415404325114	0.000933008824489848	0.100709084253018	-
ENSMUSG00000028601	Echdc2	0.32555599684532	0.000965681796365716	0.103615357507669	-
ENSMUSG00000039131	Gipc2	0.891057235516098	0.000983379015927704	0.103663100240426	-
ENSMUSG00000078650	G6pc	3.72574631090509	0.000993735548298692	1	-
ENSMUSG00000038775	Vill	0.370482586194052	0.00101497839577528	0.106372096292123	-
ENSMUSG00000096035	Odaph	1.59560070771182	0.00102457890309221	0.106757568249365	-
ENSMUSG00000074695	Il22	2.29137002290785	0.00103654529523521	1	-
ENSMUSG00000037437	Adam32	1.83882724462762	0.00104185314543821	0.107933590802697	-
ENSMUSG00000029260	Ugt2b34	0.686986642705327	0.00106685488256234	0.109267762006072	-
ENSMUSG00000074445	Sprr2a3	1.68495518956625	0.00110384363250778	0.112035126027132	-
ENSMUSG00000028699	Tspan1	1.48399215718443	0.00110630491694383	0.112035126027132	-
ENSMUSG00000008601	Rab25	0.631731498837047	0.00111890924857497	0.112678536954259	-
ENSMUSG00000068617	Efcab1	0.694073730565748	0.00112716539690515	0.112879352470068	-
ENSMUSG00000038879	Nipal2	0.568218439218695	0.00113438719907392	0.112974937295616	-
ENSMUSG00000030494	Rhpn2	0.696190248313246	0.00114880734637577	0.113782424317416	-
ENSMUSG00000036181	Hist1h1c	0.317519420405286	0.00118620204396598	0.114959559379198	-
ENSMUSG00000096770	Amy2a4	4.1226932880922	0.0012378905770074	1	-
ENSMUSG00000111761	9230112J17Rik	1.39355720313383	0.00125711972432592	0.120536383780314	-
ENSMUSG00000032013	Trim29	0.934679895179522	0.00127162359761494	0.121281941643423	-
ENSMUSG00000071521	Try10	5.26571680915958	0.00129173606201035	0.122174151401525	-
ENSMUSG00000000154	Slc22a18	0.870788539417106	0.00129453361354107	0.122174151401525	-
ENSMUSG00000079262	Slco1a6	0.862574534363334	0.00135340229917355	0.127064738775534	-
ENSMUSG00000097363	Gm26717	1.59992161313283	0.00136680789297146	1	-
ENSMUSG00000028755	Cda	0.726393335164975	0.00141153133767526	0.131326784156983	-
ENSMUSG00000103965	Gm30173	1.26139705275567	0.0014133693623907	0.131326784156983	-
ENSMUSG00000021211	Akr1c12	0.424122944332948	0.00143726693117185	0.132862429237455	-
ENSMUSG00000027984	Hadh	0.261134428132888	0.0014470696398811	0.133086108818861	-
ENSMUSG00000025937	Lactb2	0.249889724502748	0.00148245633134827	0.134285215220523	-
ENSMUSG00000041737	Tmem45b	1.30684181210971	0.00152454556624394	0.136723673517977	-
ENSMUSG00000023336	Wfdc1	1.09944920433491	0.00154780489082203	0.138122430504742	-
ENSMUSG00000015766	Eps8	0.327363353008477	0.00157618363008817	0.139367823248955	-
ENSMUSG00000024225	Clps	1.850974513634	0.00157722378468805	0.139367823248955	-
ENSMUSG00000040600	Eps8l3	2.88826643736737	0.00160056098129641	0.139406591134296	-
ENSMUSG00000040026	Saa3	0.837143824462488	0.00160086343974255	0.139406591134296	-
ENSMUSG00000026834	Acvr1c	0.599481338040587	0.00161258046743932	0.139751805317602	-
ENSMUSG00000117015	AC105297.1	3.83573052495261	0.00162794730754678	1	-
ENSMUSG00000114693	Gm41177	3.6893702823781	0.00162878178805095	1	-
ENSMUSG00000034919	Ttc22	0.677356459337455	0.00164429884702438	0.141818808691204	-
ENSMUSG00000105146	Gm35409	2.20635144031565	0.00167789875520303	1	-
ENSMUSG00000071553	Cpa2	1.3921773309757	0.00170404709681583	0.146272156986677	-
ENSMUSG00000028186	Uox	1.57469970760342	0.00174154451833198	0.148782376717783	-
ENSMUSG00000057163	Prss2	2.42474675790451	0.0017799527527994	0.150860996716223	-
ENSMUSG00000001504	Irx2	1.02304237879122	0.00179669414281707	0.151342096347759	Homeobox
ENSMUSG00000020847	Rph3al	0.481528268777227	0.00184706651284018	0.154861492839335	-
ENSMUSG00000060512	0610040J01Rik	0.643232758463934	0.00185649782627474	0.154931619520502	-
ENSMUSG00000081219	Bambi-ps1	0.589370275504196	0.0019185957053395	0.158160844118528	-
ENSMUSG00000020098	Pcbd1	0.645087067230772	0.00191922348502274	0.158160844118528	-
ENSMUSG00000026870	Cutal	1.45326388331221	0.00192418586292953	0.158160844118528	-
ENSMUSG00000029762	Akr1b8	0.446041874643878	0.00193028878875381	0.158160844118528	-
ENSMUSG00000032883	Acsl3	0.295908899060289	0.00196647883846145	0.160397047701837	-
ENSMUSG00000045314	Sowahb	1.13229620326374	0.00204674347220459	0.165400530774433	-
ENSMUSG00000022797	Tfrc	0.435178329963953	0.00205355723600936	0.165400530774433	-
ENSMUSG00000026638	Irf6	0.455940682370018	0.00205534887903434	0.165400530774433	IRF
ENSMUSG00000052151	Plpp2	0.418530639697012	0.00215846882484822	0.17210377640466	-
ENSMUSG00000038776	Ephx1	0.303187212069773	0.00216728931786629	0.17210377640466	-
ENSMUSG00000028976	Slc2a5	0.613418928907044	0.00220101947548015	0.173780208247519	-
ENSMUSG00000001247	Lsr	0.688703319108973	0.00220768155379351	0.173780208247519	-
ENSMUSG00000030431	Tmem238	0.472737411191257	0.00235146100923338	0.181119393627293	-
ENSMUSG00000031919	Tmed6	0.688717695605572	0.00236120367815455	0.181119393627293	-
ENSMUSG00000029273	Sult1d1	0.852335978197092	0.00238594294462597	0.181472605568894	-
ENSMUSG00000052595	A1cf	0.800652771730539	0.00241415796842027	0.182761739864955	-
ENSMUSG00000052837	Junb	0.173531052381963	0.0024231696342907	0.182761739864955	TF_bZIP
ENSMUSG00000068615	Gjd2	0.669521513644531	0.00243644384199708	0.182997236232664	-
ENSMUSG00000037033	Clca3b	3.43119684179985	0.0024677493202061	0.184579457452428	-
ENSMUSG00000078439	Smim24	0.416736678059173	0.00258010606528891	0.189051780066472	-
ENSMUSG00000055415	Atp10b	1.42239504534867	0.0025881425729553	0.189051780066472	-
ENSMUSG00000027536	Chmp4c	0.537486194509164	0.00262158322630982	0.190551045312342	-
ENSMUSG00000018821	Avpi1	0.295823195743201	0.00265493214380625	0.192200027406632	-
ENSMUSG00000020083	Fam241b	0.599602341604586	0.00267445584076258	0.192838963942345	-
ENSMUSG00000028780	Sema3c	0.58932868332617	0.00272927602722234	0.196007687915179	-
ENSMUSG00000029832	Nfe2l3	0.351456789393672	0.00276681803436895	0.197915324950534	TF_bZIP
ENSMUSG00000021803	Cdhr1	0.647273966481328	0.00285079304614725	0.203087694498657	-
ENSMUSG00000024892	Pcx	0.386003003224138	0.00289510323942907	0.204655415662543	-
ENSMUSG00000005131	4930550C14Rik	0.57533323207619	0.00295709832641011	0.207411106738788	-
ENSMUSG00000031383	Dusp9	0.801438675880561	0.00298503916568493	0.208471086743371	-
ENSMUSG00000024087	Cyp1b1	0.253213561013839	0.00299534070046228	0.208471086743371	-
ENSMUSG00000029601	Iqcd	1.48308842143164	0.00304780272061441	0.209693480312196	-
ENSMUSG00000037493	Cib2	0.512544344700563	0.00306719054844319	0.210225006943867	-
ENSMUSG00000025068	Gsto1	0.256427693098881	0.00310307151536831	0.21187866339405	-
ENSMUSG00000048992	Prss32	3.67733089978176	0.00316702842709837	1	-
ENSMUSG00000089876	Tmem102	0.635569429151758	0.00316751577436077	0.214138532679628	-
ENSMUSG00000024331	Dsc2	0.5038004556147	0.00327005503601321	0.219947806265575	-
ENSMUSG00000025091	Pnliprp2	2.43052461093832	0.00327577057835053	1	-
ENSMUSG00000026818	Cel	2.75818765652105	0.00329272148372299	0.220649061210374	-
ENSMUSG00000035811	Ugt2b35	0.825995652452773	0.00345304184774761	0.228001949990837	-
ENSMUSG00000003032	Klf4	0.319498774316454	0.00347787393286547	0.228717738375468	zf-C2H2
ENSMUSG00000047281	Sfn	0.512081346697645	0.00349669663685677	0.228717738375468	-
ENSMUSG00000018102	Hist1h2bc	0.341222493401952	0.00350194695393482	0.228717738375468	-
ENSMUSG00000013418	B4galnt2	1.10860528667303	0.00358322589334812	0.232342553789544	-
ENSMUSG00000046922	Gpr6	3.28197408099011	0.00358367779748143	1	-
ENSMUSG00000037185	Krt80	0.821134165727238	0.00360518571960823	0.232928594199491	-
ENSMUSG00000003309	Ap1m2	0.696426161000906	0.00363133757871028	0.232948367237834	-
ENSMUSG00000046727	Cystm1	0.550156682901453	0.00365668350204653	0.233742470949967	-
ENSMUSG00000031937	Vstm5	1.13226252410839	0.00372064218968379	0.235613252907858	-
ENSMUSG00000025277	Abhd6	0.290784536459928	0.0037302206329622	0.235613252907858	-
ENSMUSG00000026664	Phyh	0.259393316435141	0.00373654302990607	0.235613252907858	-
ENSMUSG00000035504	Reep6	0.727271636838545	0.00375759530796634	0.235613252907858	-
ENSMUSG00000029727	Cyp3a13	1.68983515076325	0.00376926417943657	0.235613252907858	-
ENSMUSG00000005803	Sqor	0.327949643428319	0.00377744536172035	0.235613252907858	-
ENSMUSG00000031155	Pim2	0.507962207954747	0.00380095686045683	0.236262235746878	-
ENSMUSG00000031803	B3gnt3	0.750661452478246	0.00382926557029675	0.23697380968975	-
ENSMUSG00000037434	Slc30a1	0.217933661434278	0.00383869701705353	0.23697380968975	-
ENSMUSG00000074227	Spint2	0.57544408828594	0.00385607125992345	0.23723392672826	-
ENSMUSG00000019577	Pdk4	0.308642663237219	0.00387738886866675	0.237734053559819	-
ENSMUSG00000021638	Ocln	0.693201786502812	0.00394321064531178	0.240136199636453	-
ENSMUSG00000037653	Kctd8	0.948140842895106	0.00400365527971784	0.241338488804387	-
ENSMUSG00000023903	Mmp25	0.715957029210715	0.00402560001507121	0.241338488804387	-
ENSMUSG00000071550	Cfap44	1.37050330670197	0.00402989488128927	0.241338488804387	-
ENSMUSG00000064349	mt-Tc	0.44367785450756	0.00412830177232289	0.244694518153365	-
ENSMUSG00000027398	Il1b	0.765016303013645	0.00414575403110032	0.244694518153365	-
ENSMUSG00000026675	Hsd17b7	0.288700311015427	0.00415380686535725	0.244694518153365	-
ENSMUSG00000041046	Ramp3	0.591134538280453	0.00421294907933667	0.247034783522816	-
ENSMUSG00000044254	Pcsk9	0.706925335674021	0.00432889717071867	0.250469647709988	-
ENSMUSG00000040728	Esrp1	0.692995239971379	0.00433745135417889	0.250469647709988	-
ENSMUSG00000047821	Trim16	0.55072205710777	0.00434910683086798	0.250469647709988	-
ENSMUSG00000053545	6430503K07Rik	1.31115679170316	0.00445057726289078	0.253880081458447	-
ENSMUSG00000049422	Chchd10	0.524947836680377	0.00452196435080843	0.25581152027576	-
ENSMUSG00000025196	Cpn1	0.610170486861188	0.0045270095954714	0.25581152027576	-
ENSMUSG00000019734	Tmc4	0.673226656044825	0.0045808286279261	0.258043802646862	-
ENSMUSG00000028749	Pla2g2f	0.515827495588251	0.00461034749792482	0.258229111139884	-
ENSMUSG00000009545	Kcnq1	0.942905638477616	0.00461276898851895	0.258229111139884	-
ENSMUSG00000062554	Gm12751	0.357183151021723	0.00464533845349394	0.259247278522234	-
ENSMUSG00000023960	Enpp5	0.276949941220385	0.00495789474570102	0.273305843076473	-
ENSMUSG00000037196	Pacrg	1.30929994436734	0.00503337320481039	0.275744249791806	-
ENSMUSG00000019851	Perp	0.727637931085565	0.00507631375647375	0.275744249791806	-
ENSMUSG00000028128	F3	0.452825082714874	0.0050786137207855	0.275744249791806	-
ENSMUSG00000029149	Krtcap3	0.541020856334315	0.00511233444296985	0.276478815215969	-
ENSMUSG00000074796	Slc4a11	0.981462241082788	0.00512281838911204	0.276478815215969	-
ENSMUSG00000046585	Cfap58	2.10946622789739	0.00512962079241139	1	-
ENSMUSG00000054446	Cpa1	2.25501214345562	0.00515757761543501	0.277523862972631	-
ENSMUSG00000096107	Gm16505	2.16539234836706	0.00517529740840745	1	-
ENSMUSG00000071265	1700086L19Rik	0.592557230083548	0.00528644482354656	0.283611471396578	-
ENSMUSG00000031075	Ano1	0.617251038802033	0.0053097838304375	0.284018288805538	-
ENSMUSG00000091618	H60c	2.65290788522188	0.0053249025175058	1	-
ENSMUSG00000074259	Gramd2	1.10684667931702	0.0053560190542383	0.285643785419229	-
ENSMUSG00000042510	AA986860	0.98006244350571	0.00538200013947631	0.286012699284436	-
ENSMUSG00000019806	Aig1	0.322574689229241	0.00539873031417245	0.286012699284436	-
ENSMUSG00000033060	Lmo7	0.964048563635496	0.0054455176629899	0.286012699284436	-
ENSMUSG00000054161	Fam83e	1.15526884076529	0.00545152586867484	0.286012699284436	-
ENSMUSG00000053964	Lgals4	1.37349385838721	0.00547400317614171	0.286012699284436	-
ENSMUSG00000030800	Prss8	0.643432814903357	0.00550375249812145	0.286735961072651	-
ENSMUSG00000070305	Mpzl3	0.489668539661981	0.00553636184251847	0.286868929405272	-
ENSMUSG00000055114	Anxa13	1.57600545319416	0.00553813310956588	0.286868929405272	-
ENSMUSG00000024798	Htr7	0.651602947499965	0.00558057394468635	0.288239042770533	-
ENSMUSG00000057092	Fxyd3	0.595140055753837	0.00587925136035438	0.299197864277128	-
ENSMUSG00000029596	Sdsl	0.674641201822319	0.0058963245723259	0.299197864277128	-
ENSMUSG00000064339	mt-Rnr2	0.314258493044476	0.00593965816026287	0.299210519050185	-
ENSMUSG00000034785	Dio1	0.755746959381485	0.00594238132807979	0.299210519050185	-
ENSMUSG00000060402	Chst8	0.427029207246685	0.00598566516831363	0.300293509976835	-
ENSMUSG00000037664	Cdkn1c	0.419698703807904	0.00599720756638525	0.300293509976835	-
ENSMUSG00000024027	Glp1r	0.629245219067118	0.00605634203980326	0.302414464292226	-
ENSMUSG00000004843	Chmp2b	0.182164830186301	0.00609713065492513	0.303610157971493	-
ENSMUSG00000029377	Ereg	0.752502747753003	0.00614907401115965	0.304514308036165	-
ENSMUSG00000078664	Sprr2a1	1.52857311527307	0.00617344756172452	0.304883741774373	-
ENSMUSG00000039518	Cdsn	1.17197534901021	0.00619866603579723	0.305292770386013	-
ENSMUSG00000020609	Apob	2.42604055891725	0.00629021298327683	0.308117878360185	-
ENSMUSG00000025425	St8sia5	1.04068298923187	0.00633907980152222	0.308794406137819	-
ENSMUSG00000068154	Insm1	0.373181118955718	0.00637839378090588	0.308794406137819	zf-C2H2
ENSMUSG00000040016	Ptger3	0.289283357419235	0.00637963665274248	0.308794406137819	-
ENSMUSG00000039676	Capsl	0.638536823688033	0.0063898793756033	0.308794406137819	-
ENSMUSG00000030873	Scnn1b	0.420589684751524	0.00640680727258096	0.308794406137819	-
ENSMUSG00000045518	Onecut3	1.09490413069517	0.0064830140858068	0.311127232245049	CUT
ENSMUSG00000041658	Rragb	0.488656105091246	0.0065761394095096	0.314433657813846	-
ENSMUSG00000059668	Krt4	2.43018583584518	0.00668393909031203	1	-
ENSMUSG00000033998	Kcnk1	0.446562935992934	0.00668403696842803	0.317355272042629	-
ENSMUSG00000025757	Hspa4l	0.273061853131785	0.00669005899124593	0.317355272042629	-
ENSMUSG00000002980	Bcam	0.433274437040615	0.00671238572222005	0.317378054086072	-
ENSMUSG00000079998	Gm12947	3.00267606176698	0.00676916572291571	1	-
ENSMUSG00000042377	Fam83g	0.417252055258875	0.00679618485848928	0.319591175103523	-
ENSMUSG00000042812	Foxf1	0.430006669161022	0.00682763501536708	0.319675191654564	Fork
ENSMUSG00000052566	Hook2	0.299105191579451	0.00690160434487984	0.322301346945088	-
ENSMUSG00000037995	Igsf9	0.368378372974525	0.00693225273506251	0.322805437483017	-
ENSMUSG00000106567	2010309G21Rik	2.31936107206914	0.00694694007428511	1	-
ENSMUSG00000111977	Gm47163	0.443953309194006	0.00694821423185457	0.322805437483017	-
ENSMUSG00000042655	Shisal2b	0.73577022032217	0.00705038638607006	0.326175280379539	-
ENSMUSG00000034584	Exph5	0.560539001344618	0.00705693772040498	0.326175280379539	-
ENSMUSG00000047591	Mafa	1.01939525994923	0.00710541604656408	0.327576034924205	TF_bZIP
ENSMUSG00000004038	Gstm3	2.12797054763893	0.00719816282739034	1	-
ENSMUSG00000036760	Kcnk9	1.40728150357534	0.00726925221859269	0.334274337990694	-
ENSMUSG00000110803	Gm20275	1.55746034219533	0.00734891306615861	1	-
ENSMUSG00000042251	Pm20d1	3.38484750492217	0.00737072775349286	1	-
ENSMUSG00000072694	1500011B03Rik	0.338471798040761	0.00738028756244741	0.338334968824775	-
ENSMUSG00000028461	Ccdc107	0.190884159266443	0.00745238013601047	0.338461070119556	-
ENSMUSG00000025075	Habp2	0.899181064206377	0.00745417978683366	0.338461070119556	-
ENSMUSG00000021594	Srd5a1	0.405895278414809	0.00765533372177441	0.344127295931934	-
ENSMUSG00000036687	Tmem184a	0.389772726341113	0.00773787419622401	0.346972438460532	-
ENSMUSG00000091705	H2-Q2	0.517144689816591	0.00776395214830635	0.346995820971718	-
ENSMUSG00000070360	Amy2a1	4.77260655744597	0.00794709237938536	0.352964638902948	-
ENSMUSG00000021336	Slc17a4	1.31651704406292	0.00794983043351807	0.352964638902948	-
ENSMUSG00000034634	Ly6d	0.576751307135023	0.00797206117605935	0.353082001866452	-
ENSMUSG00000030244	Gys2	3.24617151198477	0.00797316316347885	1	-
ENSMUSG00000051397	Tacstd2	0.834107984508633	0.00801643204288888	0.354176970600772	-
ENSMUSG00000008035	Mid1ip1	0.246064468019442	0.00819358219099765	0.360237835548594	-
ENSMUSG00000022176	Rem2	0.84191235791373	0.00836657779770826	0.365332084443744	-
ENSMUSG00000084983	Gm11789	0.735642367835951	0.00837025135222823	0.365332084443744	-
ENSMUSG00000044026	Slc35g1	0.377172923329322	0.00842575794310107	0.365982440198409	-
ENSMUSG00000086813	Gm13657	1.9549571820801	0.0084541937394414	1	-
ENSMUSG00000040714	Klc3	0.384581573634535	0.0085177656939622	0.367869420827887	-
ENSMUSG00000027358	Bmp2	0.326112258875012	0.00853042371607992	0.367869420827887	-
ENSMUSG00000021575	Ahrr	0.481785803440011	0.00855760104009125	0.368160659543401	bHLH
ENSMUSG00000044338	Aplnr	0.678414311559071	0.00862802106671431	0.369426859260314	-
ENSMUSG00000032852	Rspo4	0.45652814816473	0.00900932557739495	0.379734288256486	-
ENSMUSG00000016494	Cd34	0.315613506716918	0.00901991883343583	0.379734288256486	-
ENSMUSG00000090124	Ugt1a7c	0.535222430248957	0.00903751154884999	0.379734288256486	-
ENSMUSG00000029378	Areg	1.85482512276382	0.00905834594198873	0.379734288256486	-
ENSMUSG00000035521	Gnptg	0.234041183662847	0.00920272172684539	0.383113768702344	-
ENSMUSG00000031098	Syt8	0.881101253676176	0.00935492443290951	0.387668260494326	-
ENSMUSG00000006411	Nectin4	0.574981529036643	0.0093551366534468	0.387668260494326	-
ENSMUSG00000017009	Sdc4	0.182190119903047	0.00950462322424464	0.392060270572617	-
ENSMUSG00000034245	Hdac11	0.338788965524911	0.0095691440184164	0.392923439808597	-
ENSMUSG00000030688	Stard10	0.352008839522088	0.00959366707331259	0.393035096962574	-
ENSMUSG00000039628	Hs3st6	0.664901884009887	0.0096550723657211	0.393168759456006	-
ENSMUSG00000005251	Ripk4	0.695705926591186	0.00966236327743319	0.393168759456006	-
ENSMUSG00000091956	C2cd4b	0.833884571223414	0.00976103431185191	0.396289199336582	-
ENSMUSG00000032348	Gsta4	1.16073486387575	0.00979993345725185	0.396763249250916	-
ENSMUSG00000036402	Gng12	0.30011235981505	0.00982422726369937	0.396763249250916	-
ENSMUSG00000043333	Rhbdl2	0.632598187188381	0.0099075072895337	0.397756628955756	-
ENSMUSG00000037279	Ovol2	0.75209225792432	0.00993529928814896	0.397986011040385	zf-C2H2
ENSMUSG00000063838	Cdc42ep5	0.261268720555854	0.0101045897355899	0.401638461880243	-
ENSMUSG00000000531	Grasp	0.380347062708214	0.010115603111818	0.401638461880243	-
ENSMUSG00000021364	Elovl2	0.502137865948589	0.0101508895123018	0.40213649333965	-
ENSMUSG00000027416	Otor	1.62075526314743	0.0101727638390592	0.40213649333965	-
ENSMUSG00000056423	Uts2b	1.14243662398195	0.010211261952602	0.402775072117296	-
ENSMUSG00000095771	Igkv14-111	1.54542323538423	0.0103342803626231	1	-
ENSMUSG00000017724	Etv4	0.255008169081116	0.0105403647247283	0.41145707131727	ETS
ENSMUSG00000032038	St3gal4	0.315183124895526	0.0105978725720864	0.411718213328511	-
ENSMUSG00000041681	Iapp	1.29878993853724	0.0107173002547356	0.414557759391726	-
ENSMUSG00000040978	Gm11992	1.5494192710173	0.0107468541232531	0.414557759391726	-
ENSMUSG00000004415	Col26a1	0.363701916020592	0.0108299660481789	0.414557759391726	-
ENSMUSG00000021213	Akr1c13	0.372281920692996	0.010831948556169	0.414557759391726	-
ENSMUSG00000022783	Spag6l	1.44001223248819	0.0108320166989284	1	-
ENSMUSG00000086762	Gm14546	3.81411959371823	0.0108527138095668	1	-
ENSMUSG00000044162	Tnip3	0.337209343453363	0.0109085285248855	0.416472055442616	-
ENSMUSG00000021360	Gcnt2	0.326753479220642	0.0109929337260959	0.417390881747976	-
ENSMUSG00000023906	Cldn6	1.08235176198429	0.0111160790978142	0.419280417783599	-
ENSMUSG00000047990	C2cd4a	0.901280506399161	0.0112241484738942	0.422393528998782	-
ENSMUSG00000055717	Slain1	0.313162285407355	0.0112841848584601	0.422865749990614	-
ENSMUSG00000038007	Acer2	0.556308261587352	0.0113070726448173	0.422865749990614	-
ENSMUSG00000070533	Wfdc8	2.87201908040654	0.0114015872395697	1	-
ENSMUSG00000051209	Gpr119	0.719465882275611	0.0117002207932677	0.430170123040301	-
ENSMUSG00000020629	Adi1	0.268333846738817	0.0117089930743077	0.430170123040301	-
ENSMUSG00000019933	Mrln	0.756359485346087	0.0117611519861433	0.430170123040301	-
ENSMUSG00000047021	Cfap65	2.98236434857758	0.0118381609273251	1	-
ENSMUSG00000063975	Slco1a5	1.16253140614511	0.0118729920818854	0.431497087234004	-
ENSMUSG00000026768	Itga8	0.378126984343827	0.0119489556330175	0.433384052798339	-
ENSMUSG00000054545	Ugt1a6a	0.937448023184799	0.0120316268703712	0.434633478888399	-
ENSMUSG00000028017	Egf	0.660077263568911	0.0122154717651985	0.439513161755427	-
ENSMUSG00000043430	Psapl1	2.93584629121424	0.0122984103981549	1	-
ENSMUSG00000014791	Elmo3	0.353369218634947	0.0124506568582629	0.446193917548802	-
ENSMUSG00000095526	Gm10243	0.383043602289103	0.0125802110370462	0.448544672420138	-
ENSMUSG00000072601	Ear1	2.56910077689739	0.0126087935864636	0.448544672420138	-
ENSMUSG00000023232	Serinc2	0.2522073328182	0.0126181561389053	0.448544672420138	-
ENSMUSG00000050854	Tmem125	0.971384032620245	0.0126587807396975	0.448544672420138	-
ENSMUSG00000055978	Fut2	1.39008011532915	0.0126655518840481	0.448544672420138	-
ENSMUSG00000107470	Gm3375	0.432066413122069	0.0128230683160649	0.452345654531088	-
ENSMUSG00000043668	Tox3	0.48435851234958	0.012946472635013	0.454033299063706	HMG
ENSMUSG00000039552	Rsph4a	1.28932180742215	0.0129897047579892	0.454481162348451	-
ENSMUSG00000054958	Nt5c1a	0.688759175168164	0.0130189712987922	0.454481162348451	-
ENSMUSG00000102564	Gm37035	2.47075664719665	0.0130298374367539	1	-
ENSMUSG00000045573	Penk	0.540398859252336	0.0130348807796599	0.454481162348451	-
ENSMUSG00000086390	1810019D21Rik	0.741602559308854	0.0130774574422977	0.455085420569226	-
ENSMUSG00000042429	Adora1	0.879237060097231	0.0134163086807408	0.459045026487005	-
ENSMUSG00000039680	Mrps6	0.259357423169367	0.0134517336689492	0.459045026487005	-
ENSMUSG00000009378	Slc16a12	0.355415124351493	0.0134850063873703	0.459045026487005	-
ENSMUSG00000009633	G0s2	0.497931706309889	0.0134859871633768	0.459045026487005	-
ENSMUSG00000017723	Wfdc2	1.33074763308341	0.0136869180851028	0.462890028896929	-
ENSMUSG00000105156	Gm9057	1.33853903353502	0.0137151305887318	1	-
ENSMUSG00000090877	Hspa1b	0.216971152478955	0.0138963468288272	0.466472156306217	-
ENSMUSG00000084954	Gm16351	2.24469319322326	0.0139028720378374	1	-
ENSMUSG00000106641	Gm43534	2.72006202777491	0.0139765137569632	1	-
ENSMUSG00000031665	Sall1	1.02110252844751	0.0142118240589555	0.473534825298951	zf-C2H2
ENSMUSG00000032978	Guca2b	2.16378082104632	0.0142674017837567	1	-
ENSMUSG00000005553	Atp4a	1.21002605790407	0.0143146968416289	0.474755597379917	-
ENSMUSG00000116652	AC078895.1	0.552110331645541	0.0143801484616351	0.474755597379917	-
ENSMUSG00000052565	Hist1h1d	0.644598069044082	0.0144218735550823	0.475262692328911	-
ENSMUSG00000044468	Tent5c	0.299263974907767	0.014500238900084	0.476091463361318	-
ENSMUSG00000038732	Mboat1	0.646322640631554	0.0145610760041497	0.476091463361318	-
ENSMUSG00000024727	Trpm6	1.39821539309531	0.014564056999335	0.476091463361318	-
ENSMUSG00000029189	Sel1l3	0.718692441736204	0.0145899258474557	0.476091463361318	-
ENSMUSG00000028356	Ambp	0.666685600310354	0.0146054909152784	0.476091463361318	-
ENSMUSG00000060459	Kng2	2.99944252790205	0.0146614575215017	1	-
ENSMUSG00000074268	Amy2a5	2.29549840478752	0.0147319869357921	1	-
ENSMUSG00000024579	Pcyox1l	0.230587008896624	0.0147727807377646	0.477765520131279	-
ENSMUSG00000044626	Liph	0.612271392450752	0.0147893687026103	0.477765520131279	-
ENSMUSG00000031974	Abcb10	0.233141775574025	0.0148906824131766	0.479772867674509	-
ENSMUSG00000031521	Aga	0.184967865132807	0.0150647517689433	0.482807230495101	-
ENSMUSG00000037573	Tob1	0.271977051531804	0.0150793559729692	0.482807230495101	-
ENSMUSG00000111368	Gm47889	1.5413865355468	0.0151112689541767	1	-
ENSMUSG00000039031	Arhgap18	0.18478293398709	0.0152290044723699	0.48673410393429	-
ENSMUSG00000092286	Dtnbos	0.622544904957115	0.0153155473074662	0.488633727016611	-
ENSMUSG00000024039	Cbs	0.683801879969365	0.0153923181768476	0.490215419533311	-
ENSMUSG00000027801	Tm4sf4	0.87004967833754	0.0154616368459787	0.491554613378504	-
ENSMUSG00000086029	Pax6os1	0.780637362941097	0.0155020857381239	0.491972882949686	-
ENSMUSG00000025329	Padi1	0.970483953935155	0.0156060155934918	0.494169902104731	-
ENSMUSG00000021913	Ogdhl	0.370985669596435	0.0156535567570066	0.494169902104731	-
ENSMUSG00000022949	Clic6	0.661894484412346	0.015806214039023	0.497785537783416	-
ENSMUSG00000054931	Zkscan4	0.507491814827438	0.015900023349798	0.499327214117523	zf-C2H2
ENSMUSG00000025504	Eps8l2	0.582459464402933	0.0161426440302033	0.50225668772428	-
ENSMUSG00000046804	Phgr1	1.56455647870893	0.016161309383764	0.50225668772428	-
ENSMUSG00000036834	Plch1	0.632633762137968	0.0162019853915652	0.50225668772428	-
ENSMUSG00000056598	Drc3	0.649099297204873	0.0162162094893782	0.50225668772428	-
ENSMUSG00000029878	Dbpht2	0.402605010023977	0.0162762140428962	0.502388757426792	-
ENSMUSG00000020460	Rps27a	0.386144020676597	0.0165395642751085	0.505993670091141	-
ENSMUSG00000022074	Tnfrsf10b	0.283865707769421	0.0165614260154096	0.505993670091141	-
ENSMUSG00000032057	4833427G06Rik	2.16488955808954	0.0165739582993778	1	-
ENSMUSG00000100572	2410021H03Rik	0.713994483720561	0.0166068713086291	0.506486379333125	-
ENSMUSG00000032091	Tmprss4	0.734827001661238	0.0166400559989232	0.506486379333125	-
ENSMUSG00000026994	Galnt3	0.587688298546704	0.0166795610251529	0.506486379333125	-
ENSMUSG00000026062	Slc9a2	0.879025018697514	0.0166899428228046	0.506486379333125	-
ENSMUSG00000039007	Cpq	0.183996308451638	0.0169371777084889	0.510726941905211	-
ENSMUSG00000012350	Ehf	0.472957831382265	0.0169428802482665	0.510726941905211	ETS
ENSMUSG00000031382	Asb11	2.18708807579209	0.0169458483023769	1	-
ENSMUSG00000102278	Gm37145	0.998760854128262	0.0171263399560313	0.513676213057271	-
ENSMUSG00000019866	Crybg1	0.347471748733284	0.0172133530435226	0.513866045690326	-
ENSMUSG00000020159	Gabrp	0.932373426713368	0.0172685070277605	0.513866045690326	-
ENSMUSG00000028536	2610528J11Rik	0.67121011922659	0.0172964518017626	0.513866045690326	-
ENSMUSG00000020878	Lrrc46	1.10059179060159	0.017300250140444	0.513866045690326	-
ENSMUSG00000030087	Klf15	0.361624379153543	0.0173037107363823	0.513866045690326	zf-C2H2
ENSMUSG00000075224	Lrrc55	0.521317767856454	0.0175222982540834	0.518648519422181	-
ENSMUSG00000028217	Cdh17	1.68862600112073	0.017639732715509	0.51957008352797	-
ENSMUSG00000034570	Inpp5j	0.586931652982199	0.0176665208261932	0.51957008352797	-
ENSMUSG00000049128	Ivl	0.868075045062759	0.0176975497218558	0.51957008352797	-
ENSMUSG00000100798	Gm19589	1.85675727711901	0.0177519889602293	1	-
ENSMUSG00000029307	Dmp1	1.27408806884287	0.0177669622790111	0.520722120687647	-
ENSMUSG00000029500	Pgam5	0.234029452274228	0.0179332126691067	0.523081054325755	-
ENSMUSG00000073565	Prr16	0.482374756564557	0.0179696350450957	0.523296674188846	-
ENSMUSG00000064369	mt-Te	0.638838898135486	0.0180063655374414	0.523520556738578	-
ENSMUSG00000006143	Upk3bl	1.82896372892205	0.018223989283267	1	-
ENSMUSG00000112009	Gm48591	2.87683995775654	0.0182412231084706	1	-
ENSMUSG00000030659	Nucb2	0.272610379497449	0.0182671384137388	0.530247080589461	-
ENSMUSG00000070880	Gad1	0.665681249265322	0.0183447695387674	0.530679874943745	-
ENSMUSG00000029408	Abcb9	0.317792875296272	0.0183755528439523	0.530679874943745	-
ENSMUSG00000026971	Itgb6	0.8050085161246	0.0184210898118462	0.530679874943745	-
ENSMUSG00000086862	Gm13546	0.796472986070094	0.0184292467388652	0.530679874943745	-
ENSMUSG00000023039	Krt7	0.736371028354399	0.0187163208797291	0.534981098381098	-
ENSMUSG00000042041	2010003K11Rik	3.07217603216217	0.0187355979360484	1	-
ENSMUSG00000000308	Ckmt1	0.719474299082532	0.0188463142521018	0.534981098381098	-
ENSMUSG00000025400	Tac2	0.510720995947634	0.0189765509107319	0.536346657866359	-
ENSMUSG00000003051	Elf3	1.01039047269702	0.0190128433582938	0.536346657866359	ETS
ENSMUSG00000022237	Ankrd33b	0.494120061261467	0.0190512835164677	0.536591307293509	-
ENSMUSG00000030838	Ush1c	0.482857437022954	0.0192504419585814	0.54051163044453	-
ENSMUSG00000019368	Sec14l4	2.24878588164001	0.0193631404464353	1	-
ENSMUSG00000027907	S100a11	0.157440775834315	0.0193787195385116	0.541844166991618	-
ENSMUSG00000039632	Ccdc151	1.0701468250421	0.0193787509697583	0.541844166991618	-
ENSMUSG00000019775	Rgs17	0.282615153920061	0.0193880776494837	0.541844166991618	-
ENSMUSG00000025731	Mettl26	0.252698343419371	0.0195061996761741	0.543152020059653	-
ENSMUSG00000087259	2610035D17Rik	0.229125654356706	0.0195252695550125	0.543152020059653	-
ENSMUSG00000025129	Ppp1r27	1.82863965518707	0.0198010899971816	1	-
ENSMUSG00000023019	Gpd1	0.477712977014505	0.0198106731349469	0.550242209446154	-
ENSMUSG00000041633	Kctd12b	0.253545557456679	0.0199166783292629	0.550704378187824	-
ENSMUSG00000025383	Il23a	1.1041157554371	0.0200346757279263	0.550704378187824	-
ENSMUSG00000096215	Smim22	0.584151106356305	0.0200351082688223	0.550704378187824	-
ENSMUSG00000033860	Fgg	1.83927204875457	0.0200373382273425	0.550704378187824	-
ENSMUSG00000047205	Dusp18	0.313567267477944	0.020046620265568	0.550704378187824	-
ENSMUSG00000022123	Scel	0.643408007779204	0.0200879797336265	0.550704378187824	-
ENSMUSG00000113948	Rpl17-ps3	0.311778203917181	0.0201045931641663	0.550704378187824	-
ENSMUSG00000036957	Lrfn3	0.299893119726782	0.0201633690005527	0.550704378187824	-
ENSMUSG00000045608	Dbx2	1.54172486952927	0.020190412992275	1	Homeobox
ENSMUSG00000069972	Rps13-ps2	0.323742297525538	0.0202734070434632	0.552872065605851	-
ENSMUSG00000035984	Nme5	0.761104088219459	0.0203745123802419	0.554683087117873	-
ENSMUSG00000097209	AU022754	2.43913098267958	0.0203921412486436	1	-
ENSMUSG00000042784	Muc1	0.978523133516126	0.0204013584133557	0.554683087117873	-
ENSMUSG00000027547	Sall4	1.17847784110515	0.0205840105247713	0.558806285722179	zf-C2H2
ENSMUSG00000026520	Pycr2	0.157482781142566	0.0206769308175041	0.558825225645133	-
ENSMUSG00000054065	Pkp3	0.618322074985948	0.0207825321297035	0.559215878584483	-
ENSMUSG00000062515	Fabp4	0.32893197220395	0.0208403150849917	0.559215878584483	-
ENSMUSG00000031604	Msmo1	0.263749247527708	0.0208472800626191	0.559215878584483	-
ENSMUSG00000068099	1500009C09Rik	1.20051157351004	0.0209795613618185	0.561884431651922	-
ENSMUSG00000093931	Amy2a3	2.57364327227858	0.0210162107205956	0.561884431651922	-
ENSMUSG00000000411	Tssk3	2.31540139071932	0.0211754315489255	1	-
ENSMUSG00000046733	Gprc5a	1.08832987610346	0.0211982503332511	0.564430813156845	-
ENSMUSG00000024359	Hspa9	0.144385112184119	0.0213327307114187	0.56665841050292	-
ENSMUSG00000110276	Gm45330	1.46603348960174	0.02134478313167	0.56665841050292	-
ENSMUSG00000021477	Ctsl	0.194271005097496	0.0213813963541414	0.566795662764342	-
ENSMUSG00000054690	Emcn	0.316575946615423	0.0216003972599806	0.571223121007523	-
ENSMUSG00000032418	Me1	0.279443719009829	0.0216291688167887	0.571223121007523	-
ENSMUSG00000108103	Gm44081	2.32628063231895	0.0216560177124869	1	-
ENSMUSG00000032261	Sh3bgrl2	0.327239272563531	0.021663394524881	0.571223121007523	-
ENSMUSG00000079497	Gm13420	0.68121325848043	0.0217618364432965	0.571835078319043	-
ENSMUSG00000071398	2410004P03Rik	1.85903786430461	0.0219525215083265	1	-
ENSMUSG00000111818	Gm17749	3.59769489145264	0.0221289314794598	1	-
ENSMUSG00000021215	Net1	0.259325317363663	0.0222997095962904	0.581307655214424	-
ENSMUSG00000020793	Galr2	0.671561994744897	0.0223106835337157	0.581307655214424	-
ENSMUSG00000040412	5330417C22Rik	0.433778853775569	0.0223158158997216	0.581307655214424	-
ENSMUSG00000020990	Cdkl1	0.617812073947528	0.0224299229316956	0.582596240297903	-
ENSMUSG00000030510	Cers3	1.3861541858343	0.0224719419834866	0.582766516760737	Homeobox
ENSMUSG00000027350	Chgb	0.654501019828188	0.0225011370057402	0.582766516760737	-
ENSMUSG00000058542	Gm15590	0.51427875393264	0.0225532217523667	0.583277439466517	-
ENSMUSG00000024175	Tekt4	3.0557238217625	0.0226192333953947	1	-
ENSMUSG00000021576	Pdcd6	0.143727324214129	0.0228116382242784	0.587432272329776	-
ENSMUSG00000054598	9130230L23Rik	0.990887055236138	0.0228239434362956	1	-
ENSMUSG00000028392	Bspry	0.600933245658103	0.0229013367861756	0.588842763115906	-
ENSMUSG00000023236	Scg5	0.360594892756901	0.0229317441311087	0.588842763115906	-
ENSMUSG00000037106	Fer1l6	0.91721083215731	0.0229661105481388	0.588886356672476	-
ENSMUSG00000035775	Krt20	1.50456902519281	0.0230335042152689	0.58893893189282	-
ENSMUSG00000025488	Cox8b	1.25686222922273	0.0232090999749722	0.589909125700198	-
ENSMUSG00000027167	Elp4	0.264791795499785	0.0232338316832087	0.589909125700198	-
ENSMUSG00000074892	B3galt5	0.44550634267259	0.0232678014186642	0.589909125700198	-
ENSMUSG00000021257	Angel1	0.33098472197575	0.0233115835420963	0.590091834986275	-
ENSMUSG00000097756	A730056A06Rik	1.16711661591842	0.0233780413295311	0.590091834986275	-
ENSMUSG00000115388	Eppk1	0.694148710808076	0.0235331480444318	0.590091834986275	-
ENSMUSG00000010651	Acaa1b	0.92404026745387	0.0235867712440952	0.590091834986275	-
ENSMUSG00000072962	Gm16401	1.70636948509839	0.0235885914952453	1	-
ENSMUSG00000068874	Selenbp1	0.37478067027222	0.0236023639756521	0.590091834986275	-
ENSMUSG00000044433	Camsap3	0.438589977998813	0.0236955383258807	0.591192684614671	-
ENSMUSG00000064341	mt-Nd1	0.260845638901144	0.0237119888481309	0.591192684614671	-
ENSMUSG00000027208	Fgf7	0.47811452977861	0.0237840122707305	0.591352558885776	-
ENSMUSG00000093672	Gm20655	1.84259434559001	0.0240434142878816	1	-
ENSMUSG00000078489	Gm17106	3.02094137952971	0.0240463358980065	1	-
ENSMUSG00000001039	B9d1	0.20492548554339	0.02432970606424	0.6010679184359	-
ENSMUSG00000039110	Mycbpap	0.608497560856676	0.0244091737635548	0.6010679184359	-
ENSMUSG00000005447	Pafah1b3	0.214106959152472	0.0244195821633191	0.6010679184359	-
ENSMUSG00000108503	Gm20949	3.47652061669499	0.0244783864070211	1	-
ENSMUSG00000003541	Ier3	0.24852527364037	0.0245038565514839	0.601779997543663	-
ENSMUSG00000044352	Sowaha	0.983643011714661	0.024608348810217	0.602358312870583	-
ENSMUSG00000031170	Slc38a5	1.00684277657242	0.0246525779050141	0.602358312870583	-
ENSMUSG00000087694	A530058N18Rik	0.68815378653043	0.024674537011518	0.602358312870583	-
ENSMUSG00000105970	Gm43360	0.942711814680932	0.0246944853662133	0.602358312870583	-
ENSMUSG00000033542	Arhgef5	0.325557995803291	0.0247690013076865	0.602545232891169	-
ENSMUSG00000001025	S100a6	0.24514390977456	0.0249748726223016	0.603983410016499	-
ENSMUSG00000038618	Rassf7	0.469556245603715	0.0249780496327953	0.603983410016499	-
ENSMUSG00000041488	Stx3	0.282058957826732	0.025050801134451	0.603983410016499	-
ENSMUSG00000029086	Prom1	0.868868715882706	0.0251096226610532	0.603983410016499	-
ENSMUSG00000047040	Prr15l	0.761027307318631	0.0251149305224081	0.603983410016499	-
ENSMUSG00000038167	Plekhg6	0.434759911334966	0.0251182676231413	0.603983410016499	-
ENSMUSG00000017493	Igfbp4	0.190254107649415	0.025140386741348	0.603983410016499	-
ENSMUSG00000029924	Slc37a3	0.160624774589784	0.0251632653681206	0.603983410016499	-
ENSMUSG00000048329	Mfsd6l	0.760960209100373	0.025274407791038	0.603983410016499	-
ENSMUSG00000034450	Gulo	0.991362299762364	0.0253472271215155	0.603983410016499	-
ENSMUSG00000031379	Pir	0.431764884725748	0.0253974209776768	0.603983410016499	-
ENSMUSG00000049382	Krt8	0.818509267481051	0.0254359848152384	0.603983410016499	-
ENSMUSG00000028982	Slc25a33	0.344104347469877	0.025498245590955	0.603983410016499	-
ENSMUSG00000027210	Meis2	0.210376172767704	0.0255481524464718	0.604371385826903	Homeobox
ENSMUSG00000087461	C230014O12Rik	1.29583335918268	0.0256356278713456	0.605645908268515	-
ENSMUSG00000038859	Baiap2l1	0.471358012387884	0.0258602099270141	0.608558934914304	-
ENSMUSG00000021751	Acox2	1.07251069089463	0.0259213844009243	0.609203227133066	-
ENSMUSG00000114924	Gm38408	2.16223239389352	0.025925801449249	1	-
ENSMUSG00000005148	Klf5	0.808623682893286	0.0260947905520941	0.611033302004821	zf-C2H2
ENSMUSG00000074625	Arhgap40	1.48756411486182	0.0261009454423451	0.611033302004821	-
ENSMUSG00000073407	Gm6034	1.76434840182442	0.0261167925147959	1	-
ENSMUSG00000014725	Adam28	1.71958962011942	0.0262824779224793	1	-
ENSMUSG00000050335	Lgals3	0.249789469931468	0.0262909173984012	0.613091949577723	-
ENSMUSG00000014351	Gip	1.72139718023722	0.0264290877806751	0.615260317594213	-
ENSMUSG00000086873	Gm15672	1.03616927670181	0.0264518474841472	1	-
ENSMUSG00000045394	Epcam	0.709673411681393	0.0264521661009384	0.615260317594213	-
ENSMUSG00000109325	Krt8-ps	0.837132630807908	0.0265768169598295	0.616568471708991	-
ENSMUSG00000007038	Neu1	0.154809716499151	0.0267849704415408	0.619802152990006	-
ENSMUSG00000071234	Syndig1l	0.570143207225486	0.0269125078330675	0.621158599486396	-
ENSMUSG00000115422	4930452G13Rik	2.00652549747125	0.0269270990590908	1	-
ENSMUSG00000062609	Kcnj15	1.29984314815432	0.0271814098576896	0.623788049029435	-
ENSMUSG00000070473	Cldn3	0.970648110352654	0.0272363334710902	0.623788049029435	-
ENSMUSG00000022464	Slc38a4	0.190770445457286	0.0273277080845618	0.623788049029435	-
ENSMUSG00000033684	Qsox1	0.162387359986945	0.0273324611468883	0.623788049029435	-
ENSMUSG00000079652	Fam71f2	1.48856952972691	0.0273386846206611	1	-
ENSMUSG00000026175	Vil1	0.600148811299541	0.027392351313246	0.623788049029435	-
ENSMUSG00000035829	Ppp1r26	0.281386429821248	0.0273999780610927	0.623788049029435	-
ENSMUSG00000029482	Aacs	0.188660810187995	0.0274041338414058	0.623788049029435	-
ENSMUSG00000078867	Gm14418	0.472365328496589	0.0274143702880089	0.623788049029435	zf-C2H2
ENSMUSG00000020782	Llgl2	0.367739364670471	0.0274865476651343	0.623788049029435	-
ENSMUSG00000051022	Hs3st1	0.626281747853356	0.0275092754834807	0.623788049029435	-
ENSMUSG00000087684	1200007C13Rik	1.18489368811656	0.0275350614088025	1	-
ENSMUSG00000108418	Gm44627	2.8912627483804	0.0276163251833825	1	-
ENSMUSG00000112393	Gm48655	3.01982511452728	0.027721599544502	1	-
ENSMUSG00000094475	Gm11007	0.958165548035745	0.0277389042479463	0.62475104373873	zf-C2H2
ENSMUSG00000023043	Krt18	0.726991259023452	0.0278799288093122	0.626637901142969	-
ENSMUSG00000024033	Rsph1	0.542781375590119	0.0280160162601673	0.627349949199722	-
ENSMUSG00000000159	Igsf5	0.524410285180309	0.0281493147598904	0.628257581497152	-
ENSMUSG00000035678	Tnfsf9	0.538381121550734	0.0281611076139853	0.628257581497152	-
ENSMUSG00000031271	Serpina7	0.737589765302977	0.0284925546698795	0.631742669716172	-
ENSMUSG00000023914	Mep1a	1.87500454858043	0.0285095792453449	1	-
ENSMUSG00000073102	Drc1	0.803792404072699	0.0286912668860227	0.633033998638243	-
ENSMUSG00000039431	Mtmr7	0.387930276987097	0.0288427361271908	0.634123813483351	-
ENSMUSG00000038697	Taf5l	0.160011593395419	0.0288461958868494	0.634123813483351	-
ENSMUSG00000024421	Lama3	1.21999208350621	0.0290636789633946	0.636602105808049	-
ENSMUSG00000030357	Fkbp4	0.174723075428288	0.0290742863476508	0.636602105808049	-
ENSMUSG00000095571	Ighv5-17	3.16703784774635	0.029342293319604	1	-
ENSMUSG00000031562	Dctd	0.238065045672658	0.0293739300835916	0.63984820275123	-
ENSMUSG00000021033	Gstz1	0.171852112800881	0.0294927144840704	0.63984820275123	-
ENSMUSG00000055170	Ifng	0.904476812404656	0.0295299294958405	0.63984820275123	-
ENSMUSG00000034457	Eda2r	0.268840867906633	0.029639035243386	0.63984820275123	-
ENSMUSG00000075420	Smim6	0.557945324631027	0.0297092877590227	0.64059763294754	-
ENSMUSG00000028716	Pdzk1ip1	0.51334679744332	0.0297545857883556	0.640807841602028	-
ENSMUSG00000016194	Hsd11b1	0.46188542743663	0.0298624060890903	0.6423624488806	-
ENSMUSG00000008167	Fbxw9	0.198818205095787	0.0299280139767885	0.642500952422214	-
ENSMUSG00000036960	Clca2	0.792585279037071	0.029965922345546	0.642500952422214	-
ENSMUSG00000031841	Cdh13	0.537662907006701	0.029975773936929	0.642500952422214	-
ENSMUSG00000038028	Tigar	0.314613257486602	0.0302802504765086	0.646202649085554	-
ENSMUSG00000039809	Gabbr2	0.519691430185685	0.0302909332702176	0.646202649085554	-
ENSMUSG00000026617	Bpnt1	0.260042281060733	0.030291869437329	0.646202649085554	-
ENSMUSG00000094561	Ighv1-22	2.74491050031833	0.0303329542946218	1	-
ENSMUSG00000018569	Cldn7	0.852724909608916	0.0306358244725534	0.649542836085976	-
ENSMUSG00000093405	Gm20684	1.77431455263196	0.0306624537826242	1	-
ENSMUSG00000023959	Clic5	0.509281689604049	0.0307098370906296	0.649542836085976	-
ENSMUSG00000032062	2310030G06Rik	0.31771455605995	0.0307508350105633	0.649542836085976	-
ENSMUSG00000100247	A530053M12Rik	3.49879185599188	0.0308005030864735	1	-
ENSMUSG00000027463	Slc52a3	0.824599454213341	0.0308479876364492	0.650369386122377	-
ENSMUSG00000029032	Arhgef16	0.505741065278092	0.0308972461137722	0.650646914073432	-
ENSMUSG00000040891	Foxa3	0.560309555845511	0.0310237121917871	0.651874527672726	Fork
ENSMUSG00000040828	Catsperd	0.646643523754312	0.0310719424348154	0.651874527672726	-
ENSMUSG00000032965	Ift57	0.197050400059524	0.03112618855339	0.651874527672726	-
ENSMUSG00000091721	Gimd1	1.14223473405842	0.0311363568360267	0.651874527672726	-
ENSMUSG00000094546	Ighv1-26	1.52442379630747	0.0312177954250532	1	-
ENSMUSG00000085541	Gm16010	2.09111023493605	0.0312540739221423	1	-
ENSMUSG00000030954	Gp2	2.41231547346333	0.0312598440535827	1	-
ENSMUSG00000020988	L2hgdh	0.240790392105135	0.0312748538834377	0.652613889525129	-
ENSMUSG00000005232	G6pc2	1.03662470216534	0.0312802840646684	0.652613889525129	-
ENSMUSG00000002930	Ppp1r17	1.14398855807183	0.0315957992555044	0.656449806352008	-
ENSMUSG00000096210	H1f0	0.118018757150311	0.0317404329883374	0.656449806352008	-
ENSMUSG00000056812	St8sia3	0.571266094758712	0.0318004510439219	0.656449806352008	-
ENSMUSG00000034918	Cdhr2	0.742057254750147	0.0318634598191196	0.656449806352008	-
ENSMUSG00000047878	A4galt	0.33506312581498	0.0319011444782181	0.656449806352008	-
ENSMUSG00000030513	Pcsk6	0.280815801699155	0.0320195328440322	0.65769688875575	-
ENSMUSG00000026342	Slc35f5	0.161983034112517	0.0320347203110812	0.65769688875575	-
ENSMUSG00000030683	Sez6l2	0.39544765702244	0.0322364321649473	0.65910995605281	-
ENSMUSG00000021363	Mak	0.944110274672613	0.0323067067405695	0.65910995605281	-
ENSMUSG00000024215	Spdef	1.16795192631008	0.0323187423023227	0.65910995605281	ETS
ENSMUSG00000006538	Ihh	1.17651219385336	0.0324159128672928	0.659193785067468	-
ENSMUSG00000062760	Shisal1	0.425709040333926	0.032436751767161	0.659193785067468	-
ENSMUSG00000048528	Nkx1-2	2.38533130796533	0.0326666343905274	1	Homeobox
ENSMUSG00000002475	Abhd3	0.541181993568291	0.0326876535879221	0.662148043771946	-
ENSMUSG00000095419	Gm14328	1.4803697070534	0.0327024408148048	1	-
ENSMUSG00000047067	Dusp28	0.260026247847544	0.0327150451904038	0.662148043771946	-
ENSMUSG00000040434	Large2	0.436472411568568	0.0327551503468902	0.662148043771946	-
ENSMUSG00000083087	Gm11249	0.397429366174334	0.0327657858118593	0.662148043771946	-
ENSMUSG00000016526	Dyrk3	0.361423009419074	0.033026937604529	0.664547168696198	-
ENSMUSG00000035557	Krt17	0.888551125117814	0.0331007572813051	0.664856712117582	-
ENSMUSG00000060188	Cxcl17	1.08275640810437	0.0331409261085473	0.664856712117582	-
ENSMUSG00000006395	Hyi	0.191640673081319	0.0331580042268782	0.664856712117582	-
ENSMUSG00000041237	Pklr	0.453216239005173	0.0333367464489519	0.666248326844803	-
ENSMUSG00000047230	Cldn2	0.963133039507387	0.0333634214544939	0.666248326844803	-
ENSMUSG00000044475	Ascc1	0.186083441081276	0.0334340564481417	0.666248326844803	-
ENSMUSG00000112336	Gm47766	0.845967269617494	0.0334456535220155	0.666248326844803	-
ENSMUSG00000049858	Suox	0.193614701844579	0.0334707728256614	0.666248326844803	-
ENSMUSG00000025934	Gsta3	0.420416532733299	0.0337085959282002	0.667555117830922	-
ENSMUSG00000056296	Synpr	0.680304509833983	0.0338012898023157	0.668094353044455	-
ENSMUSG00000081010	Gm13880	1.4228360171083	0.033822552167562	1	-
ENSMUSG00000047797	Gjb1	0.682208328070067	0.0341022080610557	0.672567179987516	-
ENSMUSG00000033579	Fa2h	0.698370058025619	0.0343645423590885	0.675348154419454	-
ENSMUSG00000026304	Rab17	0.950917838802745	0.0343930769864118	0.675348154419454	-
ENSMUSG00000028750	Pla2g2c	1.21613659721736	0.0345047754306895	1	-
ENSMUSG00000034528	Hsd17b13	1.44577240354095	0.0346246608488352	1	-
ENSMUSG00000065422	Mir221	2.7804056815396	0.0346634438649455	1	-
ENSMUSG00000015401	Cltrn	0.631357736979546	0.0348358563451119	0.681074996178945	-
ENSMUSG00000002769	Gnmt	1.00119696649914	0.0349799268964418	1	-
ENSMUSG00000031958	Ldhd	0.414649217151919	0.0350152297045778	0.681624763126047	-
ENSMUSG00000030340	Scnn1a	0.632655819811819	0.035121218185707	0.681656398333544	-
ENSMUSG00000112607	Gm33979	1.42508734564452	0.0352396545503116	1	-
ENSMUSG00000031465	Angpt2	0.417125831341932	0.0354082179417365	0.685828869131329	-
ENSMUSG00000022865	Cxadr	0.419652641511471	0.0354535224011521	0.685828869131329	-
ENSMUSG00000019913	Sim1	1.14746948807117	0.0355080174899599	0.686031643380511	bHLH
ENSMUSG00000004270	Lpcat3	0.146464006980824	0.0360261020655092	0.692375279664102	-
ENSMUSG00000026303	Mlph	0.546561103335529	0.0360355020471713	0.692375279664102	-
ENSMUSG00000035540	Gc	0.541351550614083	0.0361634324427865	0.693491524695392	-
ENSMUSG00000031886	Ces2e	1.04832405689561	0.0362398676989457	1	-
ENSMUSG00000085135	Gm13713	0.718072412897584	0.0362873320005875	0.694917459551459	-
ENSMUSG00000108560	Gm44695	2.85955734356361	0.0364687628207111	1	-
ENSMUSG00000028012	Rrh	2.14401063549006	0.0365657014773379	1	-
ENSMUSG00000026277	Stk25	0.146972339850471	0.0365741542327768	0.697656829841307	-
ENSMUSG00000099098	1110035H17Rik	2.93064371538235	0.0367138388655076	1	-
ENSMUSG00000074065	Gm10617	1.87397019769828	0.0368134850021061	1	-
ENSMUSG00000048486	Fitm2	0.232646640879679	0.0368944097287242	0.70087897262187	-
ENSMUSG00000040495	Chrm4	1.11997321647419	0.0368985989691643	0.70087897262187	-
ENSMUSG00000075304	Sp5	1.13783638217949	0.0370750753141671	0.702117154758635	zf-C2H2
ENSMUSG00000027694	Gm8325	0.647156651569504	0.0371118065157413	0.702117154758635	-
ENSMUSG00000021678	F2rl1	0.942021974776645	0.0371219489069163	0.702117154758635	-
ENSMUSG00000044434	Gm9791	0.335476147495585	0.0372888311228363	0.70384132965471	CSD
ENSMUSG00000040387	Klhl32	0.383308134002816	0.0373449508081256	0.704163267015976	-
ENSMUSG00000021118	Plek2	0.705740368203338	0.0374058402509395	0.70457437446545	-
ENSMUSG00000025038	Efhc2	1.10019674309436	0.03740790670157	1	-
ENSMUSG00000067813	Xkr9	1.88236215213298	0.0374436056978855	1	-
ENSMUSG00000108232	Gm43916	2.10432445456247	0.0375598852760055	1	-
ENSMUSG00000097418	Mir155hg	0.50398585658477	0.0376173694464688	0.706530493237755	-
ENSMUSG00000026456	Cyb5r1	0.152440175231918	0.0376272757965297	0.706530493237755	-
ENSMUSG00000046093	Hpcal4	0.948735961287938	0.0377741827556364	0.706803132228336	-
ENSMUSG00000028645	Slc2a1	0.248081442847105	0.03782096645331	0.706803132228336	-
ENSMUSG00000112544	Gm48089	3.03568041256797	0.0378337383205195	1	-
ENSMUSG00000050914	Ankrd37	0.464622602626123	0.037850414609103	0.706803132228336	-
ENSMUSG00000112527	Gm35696	1.68973101054411	0.0382877037458142	1	-
ENSMUSG00000111094	Gm34425	1.22627919987668	0.038381168197744	1	-
ENSMUSG00000068290	Ddrgk1	0.154673235788878	0.038466631962155	0.709991399438033	-
ENSMUSG00000092300	Cdk3-ps	0.685073836678068	0.0384792621895853	0.709991399438033	-
ENSMUSG00000032899	Styk1	0.551427314166474	0.038539131718032	0.709991399438033	-
ENSMUSG00000025127	Gcgr	0.428734491861137	0.0385721646643765	0.709991399438033	-
ENSMUSG00000074852	Hpse2	1.11802132671794	0.0385914031621139	0.709991399438033	-
ENSMUSG00000020961	Ston2	0.366629857614156	0.0385975746484824	0.709991399438033	-
ENSMUSG00000070498	Tmem132b	0.323274624039557	0.0387008991915246	0.709991399438033	-
ENSMUSG00000046798	Cldn12	0.153340904038179	0.0387017677792678	0.709991399438033	-
ENSMUSG00000019996	Map7	0.296028002363185	0.038704134292938	0.709991399438033	-
ENSMUSG00000029279	Brdt	0.403908161692602	0.0387460224795017	0.709991399438033	-
ENSMUSG00000103793	Pcdhga6	0.298804613121104	0.0388381852789365	0.709991399438033	-
ENSMUSG00000027506	Tpd52	0.197636253831207	0.0388515166693843	0.709991399438033	-
ENSMUSG00000047501	Cldn4	0.840490066390538	0.0388544022189376	0.709991399438033	-
ENSMUSG00000057454	Lypd3	2.66945759823028	0.0390047882455171	1	-
ENSMUSG00000040498	Igsf23	1.25345800164878	0.0390381489444034	0.711528486220238	-
ENSMUSG00000078591	Hs3st4	2.53424996276082	0.0391626832237196	1	-
ENSMUSG00000074113	Gm10629	3.30847781399195	0.0392035473829127	1	-
ENSMUSG00000108216	Gm44153	3.69248110429055	0.0392351391529849	1	-
ENSMUSG00000021273	Fdft1	0.23395021314676	0.0392721396130922	0.714348727210494	-
ENSMUSG00000104283	Gm37459	0.912067237463547	0.0393168189307508	0.714440502062211	-
ENSMUSG00000020911	Krt19	1.09013422608479	0.039459119057109	0.715177933837877	-
ENSMUSG00000051811	Cox6b2	0.435699558570317	0.0395282144924288	0.715177933837877	-
ENSMUSG00000105660	Gm42975	2.13238871052887	0.0395457155784636	1	-
ENSMUSG00000074344	Tmigd3	0.515557251194706	0.0396410524097226	0.715177933837877	-
ENSMUSG00000022659	Gcsam	0.660436406435975	0.0396508629030842	0.715177933837877	-
ENSMUSG00000008090	Fgfrl1	0.192938353679329	0.0396644453229966	0.715177933837877	-
ENSMUSG00000041654	Slc39a11	0.125536126369661	0.0396747993918716	0.715177933837877	-
ENSMUSG00000116589	CT030190.1	2.09378031513376	0.0398290245333101	1	-
ENSMUSG00000067149	Jchain	1.52781288171968	0.0398800057833881	0.717465564568888	-
ENSMUSG00000050390	C77080	0.366699954593826	0.0398813100908702	0.717465564568888	-
ENSMUSG00000019787	Trdn	1.99443029642393	0.0401989828378497	1	-
ENSMUSG00000020607	Fam84a	0.414861583643729	0.0402235465098678	0.72041503856453	-
ENSMUSG00000085774	Gm13055	2.02522744158861	0.0402314845021422	1	-
ENSMUSG00000098066	Gm26944	0.453983277599521	0.0402906822012482	0.72041503856453	-
ENSMUSG00000048920	Fkrp	0.120849178411262	0.040332290552349	0.72041503856453	-
ENSMUSG00000063704	Mapk15	0.335381912275683	0.0403333536728329	0.72041503856453	-
ENSMUSG00000055301	Adh7	1.08954324887137	0.0403756087899037	0.72041503856453	-
ENSMUSG00000061126	Cyp4f39	1.35824682295464	0.0404848792891306	0.72041503856453	-
ENSMUSG00000034112	Atp2c2	0.985068029184398	0.0406958411622749	0.72345486468557	-
ENSMUSG00000030617	Ccdc83	2.14182287250806	0.0407357678531471	1	-
ENSMUSG00000117310	Ptp4a1	0.304203068736085	0.0409422502007615	0.725254354186724	-
ENSMUSG00000043782	Bicdl2	0.740368443632288	0.0409562706679816	0.725254354186724	-
ENSMUSG00000042371	Slc5a10	0.548457028172891	0.0410335582735616	0.725294277366825	-
ENSMUSG00000040998	Npnt	0.350508854034912	0.0410407279992323	0.725294277366825	-
ENSMUSG00000044037	Als2cl	0.426119943865615	0.0411966542547728	0.725875719203852	-
ENSMUSG00000067219	Nipal1	0.410135985857339	0.0414225334468182	0.726344929875821	-
ENSMUSG00000075511	1700001L05Rik	0.364159727235205	0.0414897308028548	0.726816217154773	-
ENSMUSG00000025808	Ccdc7a	1.40641702696171	0.0415154267906502	1	-
ENSMUSG00000031286	Glt28d2	0.753446885789566	0.0415949901525864	0.727952711155847	-
ENSMUSG00000001467	Cyp51	0.183998883775998	0.0416380003064918	0.72799863581457	-
ENSMUSG00000110123	Gm18562	1.7757748183764	0.0417878760361132	1	-
ENSMUSG00000079657	Rab26	0.406239448615146	0.0420204904566358	0.733171882258441	-
ENSMUSG00000038793	Lefty1	0.382675233185758	0.0420232466653766	0.733171882258441	-
ENSMUSG00000054580	Pla2r1	0.306102346130844	0.04220557532607	0.734950719991164	-
ENSMUSG00000035376	Hacd2	0.164552298986027	0.042361799515745	0.734950719991164	-
ENSMUSG00000112417	A430028G04Rik	3.15353555236887	0.042445722427464	1	-
ENSMUSG00000048218	Amigo2	0.209184774451196	0.0425723213211398	0.736297260735382	-
ENSMUSG00000027737	Slc7a11	0.244413391341255	0.0427326206910979	0.736297260735382	-
ENSMUSG00000044502	Bod1	0.16222062018739	0.0427415721284572	0.736297260735382	-
ENSMUSG00000001672	Marveld3	0.360290661545235	0.0427443870594243	0.736297260735382	-
ENSMUSG00000096938	9530052E02Rik	0.903815684272721	0.0428070303589638	0.736297260735382	-
ENSMUSG00000086836	Gm13748	2.28457832542099	0.0432404114588309	1	-
ENSMUSG00000104082	Gm7115	1.26337475092518	0.0435733448949152	1	-
ENSMUSG00000045045	Lrfn4	0.146019590524005	0.0435922874437877	0.746107851234862	-
ENSMUSG00000030866	Ern2	1.00249358871418	0.0436257447687532	0.746107851234862	-
ENSMUSG00000097734	B930082K07Rik	1.20081886136521	0.0437019914245105	1	-
ENSMUSG00000033377	Palmd	0.599083353584916	0.0437100582586176	0.746144134600049	-
ENSMUSG00000114755	Galr3	0.53250224629682	0.0437106516219711	0.746144134600049	-
ENSMUSG00000080454	Gm24195	3.21288420365802	0.0437558703174405	1	-
ENSMUSG00000080812	Gm13526	1.69382198106231	0.0438528591374438	1	-
ENSMUSG00000058755	Osm	0.450428737452404	0.0439162160942321	0.747345085717357	-
ENSMUSG00000105848	Gm42683	2.26730341794074	0.0441251971890272	1	-
ENSMUSG00000073699	Gm833	2.31607559125815	0.0442721676092464	1	-
ENSMUSG00000027456	Sdcbp2	0.434266231841978	0.0443251837768419	0.752359475293176	-
ENSMUSG00000028124	Gclm	0.151120103123927	0.044378137539323	0.752549677595331	-
ENSMUSG00000026639	Lamb3	1.22131115065574	0.0447064460249725	0.754499388250437	-
ENSMUSG00000028294	Cfap206	1.90350803724296	0.0447165209881313	0.754499388250437	-
ENSMUSG00000096146	Kcnj11	0.358930971657593	0.0447612002622105	0.754499388250437	-
ENSMUSG00000096141	Dnah7a	1.87899357121484	0.0447918124195924	1	-
ENSMUSG00000020182	Ddc	0.416979352709465	0.0451567738513539	0.76003361852895	-
ENSMUSG00000024867	Pip5k1b	0.29653450317962	0.0453173825007424	0.760606272773168	-
ENSMUSG00000037852	Cpe	0.223122863848474	0.0454704797687522	0.761757312557181	-
ENSMUSG00000030342	Cd9	0.266477202517828	0.0455988642055225	0.763198817241178	-
ENSMUSG00000027999	Pla2g12a	0.204603268827748	0.0456812958534407	0.763869238454658	-
ENSMUSG00000086177	Gm14616	1.84299179371465	0.0459040575140791	1	-
ENSMUSG00000032356	Rasgrf1	0.448313316533244	0.0459123604351743	0.766504040848036	-
ENSMUSG00000089682	Bcl2l2	0.153743376272952	0.0459664300541844	0.766504040848036	-
ENSMUSG00000040856	Dlk1	0.371013323580059	0.0461305741169121	0.767112296154481	-
ENSMUSG00000026922	Agpat2	0.149197572759353	0.0461965288568404	0.767116501478812	-
ENSMUSG00000030747	Dgat2	0.351121127295388	0.0462787613617901	0.767374437026606	-
ENSMUSG00000029419	Ajm1	2.29122593114272	0.046316612790218	1	-
ENSMUSG00000056854	Pou3f4	0.77530346118482	0.0463684101156225	0.767374437026606	Pou
ENSMUSG00000093916	Gm379	0.769185250986753	0.0464883939107577	0.767374437026606	-
ENSMUSG00000031303	Map3k15	0.394268510565528	0.0465729687696656	0.767374437026606	-
ENSMUSG00000094800	Gm9780	1.08418073280503	0.0465884228519608	0.767374437026606	-
ENSMUSG00000034917	Tjp3	0.53226929047108	0.0467709123157066	0.767374437026606	-
ENSMUSG00000019836	Amd-ps4	0.831203879641184	0.0467786069956597	0.767374437026606	-
ENSMUSG00000034353	Ramp1	0.223610530010862	0.0467848943910041	0.767374437026606	-
ENSMUSG00000041189	Chrnb1	0.339548731345381	0.0468792470257253	0.768113649862277	-
ENSMUSG00000036752	Tubb4b	0.0997058060039615	0.0469789436097235	0.768459562167764	-
ENSMUSG00000030032	Wdr54	0.357228722637934	0.0472064170852043	0.770812883303849	-
ENSMUSG00000027004	Frzb	0.379734207233855	0.0472390141909184	0.770812883303849	-
ENSMUSG00000032827	Ppp1r9a	0.243255148251865	0.0473553487206661	0.771117900667324	-
ENSMUSG00000029312	Klhl8	0.174013514617834	0.0475640255135108	0.773816898832622	-
ENSMUSG00000089199	Gm25772	2.06192016443452	0.0475872211685491	1	-
ENSMUSG00000046447	Camk2n1	0.26822528116769	0.0477847758744133	0.775383940294176	-
ENSMUSG00000042938	Gm14117	0.276526706201527	0.0479256658804545	0.776197711735016	-
ENSMUSG00000071552	Tigit	1.41988317945743	0.0479497685870116	1	-
ENSMUSG00000054136	Adm2	0.565943269367654	0.0479963508324771	0.776262619222579	-
ENSMUSG00000110357	A030001D20Rik	0.455240507323167	0.0480503412068082	0.776262619222579	-
ENSMUSG00000107436	Gm44416	1.3082379765942	0.0480870215653061	1	-
ENSMUSG00000022468	Endou	0.504550664415555	0.0482264069654251	0.778271452066924	-
ENSMUSG00000101969	Gm20125	1.52473544786557	0.0482454380975369	1	-
ENSMUSG00000000303	Cdh1	0.801011456211351	0.0483548959624832	0.778950272224953	-
ENSMUSG00000107334	Gm7538	2.9131271895817	0.0483752237130041	1	-
ENSMUSG00000026153	Fam135a	0.148489233581518	0.048713747958819	0.781795663179147	-
ENSMUSG00000020732	Rab37	0.256069257199751	0.0488154676594076	0.781795663179147	-
ENSMUSG00000003873	Bax	0.174840340591187	0.0491116313687727	0.782016329973386	-
ENSMUSG00000027315	Spint1	0.288074387849089	0.049319561251377	0.782429251520738	-
ENSMUSG00000089671	Gm16537	2.25902851920073	0.0494356443086582	1	-
ENSMUSG00000031932	Gpr83	3.89148112520287	0.0494610094465114	1	-
ENSMUSG00000021943	Gdf10	0.249984971517305	0.0495219690128498	0.783228692473424	-
ENSMUSG00000052392	Acot4	0.905832974377594	0.0495329362820206	0.783228692473424	-
ENSMUSG00000040883	Tmem205	0.221909199764894	0.0495866381173602	0.783317515448648	-
ENSMUSG00000034382	AI661453	0.614448630206184	0.0496254633663795	0.783317515448648	-
ENSMUSG00000036923	Stox1	0.505604273914437	0.0498702836895019	0.784166111722118	-
ENSMUSG00000023247	Guca2a	1.16140737831632	0.0499750494140161	0.784400294421817	-

## Sheet: ESM Table 4 P0_DEG_down
gene_id	gene_name	log2FoldChange	pvalue	padj	transcription factor family
ENSMUSG00000041482	Piezo2	-0.335542088543553	2.30882155565668e-08	5.65177761356814e-05	-
ENSMUSG00000032744	Heyl	-0.398076943395169	4.81953683352575e-07	0.000482649838672973	bHLH
ENSMUSG00000032452	Clstn2	-0.633559794637987	3.89337372262093e-05	0.0125423702918548	-
ENSMUSG00000090958	Lrrc32	-0.253289143579781	4.33860594804782e-05	0.0132555442066966	-
ENSMUSG00000078763	Slfn1	-0.714450986931247	5.06500841549359e-05	0.014726103499627	-
ENSMUSG00000052698	Tln2	-0.322320942064448	0.000134218144140827	0.0288025745986017	-
ENSMUSG00000049538	Adamts16	-0.729533757520608	0.000143176566907156	0.0300104743612604	-
ENSMUSG00000024842	Cabp4	-0.97131860197387	0.000214792032600156	0.0383350611846575	-
ENSMUSG00000042190	Cmklr1	-0.31123051898447	0.000246965431441777	0.042805758338168	-
ENSMUSG00000003484	Cyp4f18	-0.679879489594493	0.000549479796554172	0.0744731038547782	-
ENSMUSG00000055541	Lair1	-0.437465165094095	0.000582657899970386	0.0755610885242171	-
ENSMUSG00000025810	Nrp1	-0.227639863311722	0.00063111125924157	0.0784078960072829	-
ENSMUSG00000046337	Fam178b	-0.941790208520275	0.000635827240544223	0.0784078960072829	-
ENSMUSG00000070423	Olfr558	-1.35577980534878	0.000639407562025441	0.0784078960072829	-
ENSMUSG00000040907	Atp1a3	-0.521779415684702	0.000659772473855496	0.0803585041467512	-
ENSMUSG00000050666	Vstm4	-0.367922860790873	0.00072330004039038	0.0852170361312222	-
ENSMUSG00000027276	Jag1	-0.364992303490775	0.000735637736876664	0.0861078301619399	-
ENSMUSG00000066026	Dhrs3	-0.224451280107391	0.000850142807292131	0.0963815990204274	-
ENSMUSG00000031825	Crispld2	-0.337557234178065	0.00088601485324087	0.0979834585553369	-
ENSMUSG00000059674	Cdh24	-0.371335474926564	0.000893934928049736	0.0982565305672228	-
ENSMUSG00000027322	Siglec1	-0.531788282740178	0.000975093640386681	0.103663100240426	-
ENSMUSG00000006574	Slc4a1	-6.84713263080306	0.000981252710410237	0.103663100240426	-
ENSMUSG00000079677	Fdx1l	-3.11652262495008	0.00101857614239233	1	-
ENSMUSG00000052749	Trim30b	-0.788938803308284	0.00105743851183595	0.108922209224885	-
ENSMUSG00000009418	Nav1	-0.204009886940305	0.00116477638629521	0.114733656499222	-
ENSMUSG00000058897	Col25a1	-0.672457286166117	0.00117117811392167	0.114737264573652	-
ENSMUSG00000015340	Cybb	-0.45888603038926	0.00118553058112663	0.114959559379198	-
ENSMUSG00000048583	Igf2	-0.352665841936232	0.00122824227497675	0.118397300795352	-
ENSMUSG00000053007	Creb5	-0.403096917877197	0.00147739015841239	0.134285215220523	TF_bZIP
ENSMUSG00000109713	Pvrig	-0.720438177563118	0.00148189026290023	0.134285215220523	-
ENSMUSG00000045776	Lrtm1	-0.737359215020467	0.00150779620445024	0.1358976719071	-
ENSMUSG00000049414	Gm5417	-0.898418491461527	0.00159342021080965	0.139406591134296	-
ENSMUSG00000096768	Gm47283	-0.589462745437673	0.00178261357486716	0.150860996716223	-
ENSMUSG00000041559	Fmod	-0.579754717923477	0.00208027555634702	0.166662431905384	-
ENSMUSG00000039239	Tgfb2	-0.369274434929468	0.00226094185947578	0.177198860690915	-
ENSMUSG00000047787	Flrt1	-0.545572100607666	0.00230422259892514	0.179809162633007	-
ENSMUSG00000079227	Ccr5	-0.463132963604861	0.00232105043775499	0.180341617202463	-
ENSMUSG00000055322	Tns1	-0.258490612680945	0.00234253984308885	0.181119393627293	-
ENSMUSG00000021640	Naip1	-0.826979513285296	0.0023768473747737	0.181472605568894	-
ENSMUSG00000040249	Lrp1	-0.278464600101492	0.00250484330864226	0.186579774717295	-
ENSMUSG00000038456	Dennd2a	-0.246737313054993	0.00255825106272529	0.189051780066472	-
ENSMUSG00000025986	Slc39a10	-0.306851333180473	0.00255958337749845	0.189051780066472	-
ENSMUSG00000021904	Sema3g	-0.717115605427135	0.00259046874938526	0.189051780066472	-
ENSMUSG00000099384	1700110C19Rik	-2.42102540634929	0.00267692980919699	1	-
ENSMUSG00000022952	Runx1	-0.225325805195809	0.00286165951418278	0.203087694498657	Runt
ENSMUSG00000036353	P2ry12	-0.381133739968852	0.00292278234169456	0.205804978481977	-
ENSMUSG00000033192	Lpcat2	-0.324794267927259	0.00302368924692041	0.209122999914003	-
ENSMUSG00000044303	Cdkn2a	-0.766936643983441	0.00302790985119021	0.209122999914003	-
ENSMUSG00000001128	Cfp	-0.342746721081739	0.00315168009813203	0.214138532679628	-
ENSMUSG00000021319	Sfrp4	-0.5778911479578	0.00317180673612896	0.214138532679628	-
ENSMUSG00000001166	Oas1c	-0.509848366993691	0.00336132778432847	0.2244122023715	-
ENSMUSG00000032332	Col12a1	-0.295944933705955	0.00339262433536973	0.225665853392527	-
ENSMUSG00000038538	Ubn2	-0.237584640879565	0.00345030150963908	0.228001949990837	-
ENSMUSG00000047976	Kcna1	-0.52999387763026	0.00355840720934143	0.231566239550862	-
ENSMUSG00000034205	Loxl2	-0.306930594219351	0.00362666074321645	0.232948367237834	-
ENSMUSG00000037552	Plekhg2	-0.214928832114838	0.00374535399942903	0.235613252907858	-
ENSMUSG00000061615	Hist1h2ab	-1.25487025407827	0.00393097928751396	0.240136199636453	-
ENSMUSG00000022321	Cdh10	-0.563600223419028	0.00396573904903102	0.240694990228395	-
ENSMUSG00000024621	Csf1r	-0.343557524324872	0.0039981343894034	0.241338488804387	-
ENSMUSG00000036362	P2ry13	-0.378633159648398	0.00407541575570972	0.242808769078138	-
ENSMUSG00000041696	Rasl12	-0.460171105031241	0.00408138561137667	0.242808769078138	-
ENSMUSG00000026872	Zeb2	-0.194604116209035	0.00422094271191764	0.247034783522816	zf-C2H2
ENSMUSG00000024397	Aif1	-0.362556501573363	0.0042565622899874	0.248313242198424	-
ENSMUSG00000086266	Igf2os	-0.558794481840661	0.00434757107192523	0.250469647709988	-
ENSMUSG00000034066	Farp2	-0.416567085400344	0.00436696835695422	0.250697361791264	-
ENSMUSG00000015053	Gata2	-0.404592020585264	0.00443604453235869	0.253854408699358	zf-GATA
ENSMUSG00000062432	Cyp26c1	-2.76725653231334	0.00444526392373941	1	-
ENSMUSG00000029860	Zyx	-0.210923035235152	0.00447960922828938	0.2547300818585	-
ENSMUSG00000028364	Tnc	-0.236055594865154	0.00486444160867894	0.270637112463107	-
ENSMUSG00000016493	Cd46	-0.51085178382456	0.00487988199570611	0.270660778014149	-
ENSMUSG00000024620	Pdgfrb	-0.224350650677691	0.00492998039393212	0.272600695033805	-
ENSMUSG00000027750	Postn	-0.431698293583419	0.00503145230064264	0.275744249791806	-
ENSMUSG00000099137	Gm10603	-0.759350532342617	0.00504976603600134	0.275744249791806	-
ENSMUSG00000052727	Map1b	-0.425486103913007	0.00544232357326132	0.286012699284436	-
ENSMUSG00000031659	Adcy7	-0.260119712419555	0.00546825312329728	0.286012699284436	-
ENSMUSG00000056399	Prss34	-2.45288287762847	0.00561015443168318	0.288938982244346	-
ENSMUSG00000056260	Lrif1	-0.204013126744002	0.00571440851628042	0.293469880098207	-
ENSMUSG00000027966	Col11a1	-0.578710993615185	0.00573090691646229	0.293481045670879	-
ENSMUSG00000090628	Gm17083	-1.64999438361723	0.00579269659383713	1	-
ENSMUSG00000053617	Sh3pxd2a	-0.155189736101489	0.00580896179560256	0.296635539171478	-
ENSMUSG00000036599	Chst12	-0.216371708214559	0.00590893374473858	0.299197864277128	-
ENSMUSG00000040264	Gbp2b	-0.605342784334419	0.00611883989123272	0.303851812339838	-
ENSMUSG00000035181	Heatr5a	-0.186718046905612	0.00627638910891545	0.308117878360185	-
ENSMUSG00000014361	Mertk	-0.337283565765006	0.00634345139474167	0.308794406137819	-
ENSMUSG00000052336	Cx3cr1	-0.33833715513514	0.0064897281329268	0.311127232245049	-
ENSMUSG00000107428	Gm44154	-2.02571895411858	0.00649020753740445	1	-
ENSMUSG00000039585	Myo9a	-0.173736268656144	0.00664173717314193	0.316730037785863	-
ENSMUSG00000026271	Gpr35	-0.476966578632199	0.00672575261626979	0.317378054086072	-
ENSMUSG00000026458	Ppfia4	-0.319611107541746	0.00680811113057544	0.319591175103523	-
ENSMUSG00000001348	Acp5	-0.42408302340161	0.00740684480317975	0.338334968824775	-
ENSMUSG00000096780	Tmem181b-ps	-0.287446808434586	0.00741386401230367	0.338334968824775	-
ENSMUSG00000037731	Themis2	-0.376540454253642	0.00753598340702016	0.341315670590315	-
ENSMUSG00000107962	Gm43980	-0.439527274028274	0.00759288880470088	0.343031111763253	-
ENSMUSG00000086096	Gm12688	-0.705667325821847	0.00763450523120162	0.344048978244101	-
ENSMUSG00000040711	Sh3pxd2b	-0.188705017023462	0.00777689513328381	0.346995820971718	-
ENSMUSG00000104239	Gm37588	-2.87918459835339	0.007796265584925	1	-
ENSMUSG00000110903	Gm47857	-2.80304469634536	0.00792857985810386	1	-
ENSMUSG00000009292	Trpm2	-0.418391282056396	0.00813435618452698	0.358508324162062	-
ENSMUSG00000031497	Tnfsf13b	-0.827743328985002	0.00824839702956596	0.361765461934199	-
ENSMUSG00000086735	Gm13977	-3.12195145156237	0.0082545891038982	1	-
ENSMUSG00000082687	Gm11474	-2.27355116428063	0.00826061562329212	1	-
ENSMUSG00000031529	Tnks	-0.21918628762895	0.00841611600270778	0.365982440198409	-
ENSMUSG00000015957	Wnt11	-0.292919973873763	0.00851022123227072	0.367869420827887	-
ENSMUSG00000046714	Foxc2	-0.298701747921224	0.00859236144042008	0.368775969821458	Fork
ENSMUSG00000104677	Gm43376	-3.12365062801369	0.00864209172315589	1	-
ENSMUSG00000026923	Notch1	-0.225888195194494	0.008650046366726	0.369492264944557	-
ENSMUSG00000027570	Col9a3	-0.403782795765774	0.00873370137601939	0.372183690317082	-
ENSMUSG00000043456	Zfp536	-0.456711488210686	0.0089238259113666	0.37938888178843	zf-C2H2
ENSMUSG00000073490	Ifi207	-0.386780279912298	0.00896673045829493	0.379734288256486	-
ENSMUSG00000044700	Tmem201	-0.185885932859793	0.00903457625977973	0.379734288256486	-
ENSMUSG00000104876	Trdc	-0.637509087448307	0.00908545078578339	0.379986858154365	-
ENSMUSG00000068196	Col8a1	-0.50060415888212	0.00914377293953034	0.381540858814755	-
ENSMUSG00000049625	Tifab	-0.373543432292785	0.00946331964622357	0.391251834731252	-
ENSMUSG00000062545	Tlr12	-0.481573459303011	0.00953760440598547	0.39252250461711	-
ENSMUSG00000097816	Gm26811	-0.905948867037863	0.00962699070361881	0.393168759456006	-
ENSMUSG00000082046	Gm14464	-2.36755373968191	0.00969629436604938	1	-
ENSMUSG00000070427	Il18bp	-0.34231225128914	0.0098467131198383	0.396763249250916	-
ENSMUSG00000000983	Wfdc18	-1.04896340727679	0.00986075311574449	0.396763249250916	-
ENSMUSG00000103101	Gm37048	-2.43015733857339	0.00988345489077708	1	-
ENSMUSG00000032915	Adgre4	-0.547090556963187	0.00996346713655842	0.398229398234151	-
ENSMUSG00000026360	Rgs2	-0.184570965997748	0.0100721883506331	0.401638461880243	-
ENSMUSG00000103272	Gm37914	-1.34320117942746	0.0101675481033426	1	-
ENSMUSG00000005696	Sh2d1a	-0.83867768811355	0.0102542197487905	0.403586386881434	-
ENSMUSG00000027684	Mecom	-0.468418227985007	0.0105230629360753	0.41145707131727	zf-C2H2
ENSMUSG00000026494	Kif26b	-0.311539361697992	0.0105268378379108	0.41145707131727	-
ENSMUSG00000046805	Mpeg1	-0.317283019054047	0.0105567159961605	0.41145707131727	-
ENSMUSG00000107205	Gm42576	-0.895311719273461	0.0105683248651889	0.41145707131727	-
ENSMUSG00000026131	Dst	-0.235185353488253	0.0106943588347993	0.414557759391726	-
ENSMUSG00000090164	BC035044	-0.418887106148871	0.0107685022965006	0.414557759391726	-
ENSMUSG00000048782	Insc	-0.465750741418188	0.0108215651999066	0.414557759391726	-
ENSMUSG00000107373	Gm42668	-2.98233700077539	0.0108440487916558	1	-
ENSMUSG00000097857	Gm26603	-2.36548367857723	0.0108801633355215	1	-
ENSMUSG00000022831	Hcls1	-0.347287978828358	0.0109281749819348	0.416472055442616	-
ENSMUSG00000107420	Gm43910	-2.04595142996076	0.0110025094001466	1	-
ENSMUSG00000070868	Skint3	-0.804324044239298	0.0110164396124835	0.417390881747976	-
ENSMUSG00000030775	Trat1	-0.709903876174957	0.0110217496789103	0.417390881747976	-
ENSMUSG00000030560	Ctsc	-0.208715799495693	0.0111181648563497	0.419280417783599	-
ENSMUSG00000090625	Gm20721	-1.97580546836316	0.0112074856239369	1	-
ENSMUSG00000003662	Ciao1	-0.162432026756834	0.0112528673448201	0.422592055745264	-
ENSMUSG00000024677	Ms4a6b	-0.282377265144432	0.0113479015090514	0.423514021950642	-
ENSMUSG00000043067	Dpy19l1	-0.175395834743565	0.0113822435227915	0.42391802012777	-
ENSMUSG00000052160	Pld4	-0.347938770675575	0.0114521949290929	0.42564384699346	-
ENSMUSG00000027204	Fbn1	-0.262044647018164	0.0114912319262376	0.42621593971679	-
ENSMUSG00000053626	Tll1	-0.44969459928195	0.0115994561975491	0.42934660660579	-
ENSMUSG00000020032	Nuak1	-0.223565377853614	0.0116604620085813	0.430170123040301	-
ENSMUSG00000108780	5430434F05Rik	-1.70302216087511	0.0116631380948359	1	-
ENSMUSG00000032372	Plscr2	-0.506201424738139	0.0117282566924648	0.430170123040301	-
ENSMUSG00000026012	Cd28	-0.470925639586167	0.0117827962082123	0.430170123040301	-
ENSMUSG00000024556	Me2	-0.198138370382597	0.011788751846328	0.430170123040301	-
ENSMUSG00000046774	8030474K03Rik	-3.28827557775347	0.011791480669985	1	-
ENSMUSG00000060974	Olfr530	-3.64065935002545	0.0118020748719746	1	-
ENSMUSG00000069601	Ank3	-0.339108727793417	0.0118298174040115	0.430796542474163	-
ENSMUSG00000025804	Ccr1	-0.344688507242402	0.011986742867175	0.433881580168066	-
ENSMUSG00000106828	Gm34648	-1.69499635469403	0.0120246935864037	1	-
ENSMUSG00000023243	Kcnk5	-0.328371935791049	0.012181770814712	0.439177201411996	-
ENSMUSG00000068794	Col28a1	-0.562816378078979	0.0123782054133008	0.444481137012271	-
ENSMUSG00000100053	Gm28154	-1.02018269584421	0.0126171465504191	0.448544672420138	-
ENSMUSG00000019823	Mical1	-0.218280499192382	0.0127767215775874	0.45159447677959	-
ENSMUSG00000041734	Kirrel	-0.163193202572824	0.0128620820052018	0.452835723097203	-
ENSMUSG00000033910	Gucy1a1	-0.260666455223993	0.0128894106736019	0.45291328811374	-
ENSMUSG00000076479	Trbv26	-4.05897105734222	0.0129464576451244	1	-
ENSMUSG00000056529	Ptafr	-0.401670963345877	0.0131278010424649	0.455957112893009	-
ENSMUSG00000022092	Ppp3cc	-0.219658124003128	0.013210055890077	0.457931668220246	-
ENSMUSG00000092517	Art2a-ps	-0.476469558375826	0.0132737923060937	0.458848036562227	-
ENSMUSG00000043740	B430306N03Rik	-0.355626084020999	0.0132874001489783	0.458848036562227	-
ENSMUSG00000016128	Stard13	-0.322980855864807	0.013394556940297	0.459045026487005	-
ENSMUSG00000024274	Zscan30	-0.573455527633373	0.013419237167417	0.459045026487005	-
ENSMUSG00000045551	Fpr1	-0.982278370720044	0.0134932429881843	0.459045026487005	-
ENSMUSG00000020044	Timp3	-0.274134463261505	0.0134968303582665	0.459045026487005	-
ENSMUSG00000099478	Gm28370	-0.479470606265573	0.0136596195494745	0.462890028896929	-
ENSMUSG00000034708	Grn	-0.233499815992959	0.0136787108938646	0.462890028896929	-
ENSMUSG00000109127	Gm31135	-1.91367456191761	0.0136919541449045	1	-
ENSMUSG00000016181	Diexf	-0.196283740053809	0.0137236603967607	0.463263487475671	-
ENSMUSG00000015947	Fcgr1	-0.338623281513497	0.0137629827320121	0.463722479864019	-
ENSMUSG00000043635	Adamts3	-0.400939296888494	0.0138033231176947	0.464213997237995	-
ENSMUSG00000025081	Tdrd1	-2.03259175143195	0.0139783172489631	1	-
ENSMUSG00000059857	Ntng1	-0.449697270162417	0.0139997243139904	0.469068829895894	-
ENSMUSG00000022708	Zbtb20	-0.221141968848057	0.0141515294438777	0.47327545409154	ZBTB
ENSMUSG00000025159	Mms19	-0.175735684394653	0.0142086746307468	0.473534825298951	-
ENSMUSG00000022894	Adamts5	-0.368932887876948	0.0143165293057131	0.474755597379917	-
ENSMUSG00000022973	Synj1	-0.179393500728162	0.0143311428109503	0.474755597379917	-
ENSMUSG00000018008	Cyth4	-0.311988308911245	0.0143602627488963	0.474755597379917	-
ENSMUSG00000102323	Gm37790	-0.922710925317685	0.0145732650427703	0.476091463361318	-
ENSMUSG00000049848	Ceacam19	-2.03108303246614	0.0147003090716953	1	-
ENSMUSG00000014498	Ankrd52	-0.181837766569442	0.0147263227152589	0.477765520131279	-
ENSMUSG00000036046	5031439G07Rik	-0.165636301981645	0.0147394045892356	0.477765520131279	-
ENSMUSG00000042254	Cilp	-0.508182256869953	0.0147590424510872	0.477765520131279	-
ENSMUSG00000095609	Gm21188	-0.495547498317301	0.0149047379284214	0.479772867674509	-
ENSMUSG00000043940	Wdfy3	-0.2014247696341	0.0150511975729615	0.482807230495101	-
ENSMUSG00000026425	Srgap2	-0.164960694322435	0.0156402637703141	0.494169902104731	-
ENSMUSG00000043263	Ifi209	-0.288501672216923	0.015823317050366	0.497785537783416	-
ENSMUSG00000030325	Klrb1c	-0.425724947744349	0.0160240730327752	0.501619465663553	-
ENSMUSG00000022548	Apod	-0.682514391195204	0.0160286703773553	0.501619465663553	-
ENSMUSG00000044583	Tlr7	-0.297104886479079	0.0161390169762307	0.50225668772428	-
ENSMUSG00000038252	Ncapd2	-0.213808734514889	0.0161890960517382	0.50225668772428	-
ENSMUSG00000042625	Safb2	-0.147129517082749	0.0162472702982163	0.502355565001109	-
ENSMUSG00000090399	Gm38399	-0.384984142421422	0.0163873975263403	0.504955944974036	-
ENSMUSG00000059498	Fcgr3	-0.29662169504799	0.0164509936541563	0.505993670091141	-
ENSMUSG00000071856	Mcc	-0.20924940421347	0.016488884195851	0.505993670091141	-
ENSMUSG00000030313	Dennd5b	-0.254744343976851	0.016545492581708	0.505993670091141	-
ENSMUSG00000085568	Gm14858	-1.85094704535614	0.0166504402248863	1	-
ENSMUSG00000112963	Gm6093	-2.70848601120327	0.0167166050502166	1	-
ENSMUSG00000044447	Dock5	-0.223348879564404	0.0169365913527672	0.510726941905211	-
ENSMUSG00000025255	Zfhx4	-0.237568041490183	0.0169430107211426	0.510726941905211	Homeobox
ENSMUSG00000091952	Gm17709	-0.644906935045014	0.0170263706059941	0.5123828990712	-
ENSMUSG00000063234	Gpr84	-0.633531328868004	0.0170591069505604	0.512512436484669	-
ENSMUSG00000114665	Gm30918	-2.1207000529973	0.0170962036787078	1	-
ENSMUSG00000050844	1700020N01Rik	-3.31428709807767	0.0171574124579668	1	-
ENSMUSG00000020716	Nf1	-0.197601414168741	0.0172149357435377	0.513866045690326	-
ENSMUSG00000102630	Gm37289	-2.5290163772135	0.0173510240243233	1	-
ENSMUSG00000052504	Epha3	-0.287739689195564	0.0173926715361196	0.515658383404757	-
ENSMUSG00000021322	Aoah	-0.331332414218801	0.0175852539901166	0.51957008352797	-
ENSMUSG00000024593	Megf10	-0.219438260291686	0.0176705501775225	0.51957008352797	-
ENSMUSG00000036833	Pnpla7	-0.290644653157061	0.0177945648698319	0.520722120687647	-
ENSMUSG00000026837	Col5a1	-0.204578558343244	0.0178238952185217	0.520735065168674	-
ENSMUSG00000089261	Mir669n	-3.09163030280502	0.0180207744095244	1	-
ENSMUSG00000082101	Slfn14	-3.53969610619384	0.0182401370456492	1	-
ENSMUSG00000110202	Gm45435	-2.15031889199013	0.0183754911717661	1	-
ENSMUSG00000068246	Apol9b	-0.463149160788028	0.0184109856628532	0.530679874943745	-
ENSMUSG00000036875	Dna2	-0.350900280812807	0.0184610519329754	0.530747882207041	-
ENSMUSG00000030116	Mfap5	-0.448021081691937	0.0185071109409357	0.531224811817367	-
ENSMUSG00000022157	Mcpt8	-1.96720287095764	0.0186499474474026	0.534473692665946	-
ENSMUSG00000033705	Stard9	-0.247012000506122	0.018739373251941	0.534981098381098	-
ENSMUSG00000029255	Gnrhr	-2.99070305555994	0.0187675326968183	1	-
ENSMUSG00000095123	Gm21781	-0.323175122812699	0.0187993284421285	0.534981098381098	-
ENSMUSG00000090602	Gm5611	-0.492111146484548	0.0188094106912052	0.534981098381098	-
ENSMUSG00000001506	Col1a1	-0.220399801589007	0.0188442946755027	0.534981098381098	-
ENSMUSG00000067613	Krt83	-1.13518550960445	0.0188754010080095	0.534981098381098	-
ENSMUSG00000071984	Fndc1	-0.27101376197899	0.01898807441306	0.536346657866359	-
ENSMUSG00000015501	Hivep2	-0.218716232016771	0.0190929530559958	0.536926009028675	zf-C2H2
ENSMUSG00000102672	Gm37105	-1.82517118039669	0.0194577804795334	1	-
ENSMUSG00000026308	Klhl30	-0.490382454519998	0.0194958788165375	0.543152020059653	-
ENSMUSG00000059280	Vpreb2	-2.49763749890742	0.0196018994301836	1	-
ENSMUSG00000106352	5033403H07Rik	-1.56363635634367	0.0198117866269087	1	-
ENSMUSG00000037370	Enpp1	-0.319094867913215	0.0199299943436367	0.550704378187824	-
ENSMUSG00000085886	D030047H15Rik	-1.43944152119924	0.0200519112778921	1	-
ENSMUSG00000029478	Ncor2	-0.17936801303396	0.0201228728995769	0.550704378187824	MYB
ENSMUSG00000033124	Atg9a	-0.243969685596561	0.0201482081662829	0.550704378187824	-
ENSMUSG00000081957	Ak3l2-ps	-1.44275624005945	0.0201916227288372	1	-
ENSMUSG00000108604	Gm44850	-2.21522501717386	0.0202283712266358	1	-
ENSMUSG00000036523	Greb1	-0.43874246505613	0.0206679016633744	0.558825225645133	-
ENSMUSG00000106678	Gm43457	-0.682593798148568	0.0206777113893988	0.558825225645133	-
ENSMUSG00000033478	Fam160b1	-0.161655110786895	0.0207894445963019	0.559215878584483	-
ENSMUSG00000051682	Treml4	-0.355214830017914	0.0208322939018859	0.559215878584483	-
ENSMUSG00000085810	Gm16325	-2.34727469427929	0.0209176677750889	1	-
ENSMUSG00000099401	Gm28375	-3.4843495554401	0.0209469386548695	1	-
ENSMUSG00000084986	Gm16224	-1.19856912955144	0.0210306352528258	1	-
ENSMUSG00000044689	Gm13749	-0.764155843285979	0.0210402746790773	0.561884431651922	-
ENSMUSG00000079467	Gm14966	-0.727676095049198	0.0211344330061777	0.563564037528639	-
ENSMUSG00000030651	Art2b	-0.478774272197445	0.021675170019369	0.571223121007523	-
ENSMUSG00000037795	N4bp2	-0.168225515567879	0.021716209629582	0.571469189464007	-
ENSMUSG00000111447	Gm48249	-2.18606166291182	0.0218476762818501	1	-
ENSMUSG00000070576	Mn1	-0.271698719187223	0.0218667532464698	0.573755595372439	-
ENSMUSG00000117145	AC170998.1	-1.2197659604904	0.022071785250823	1	-
ENSMUSG00000040724	Kcna2	-0.552762672006764	0.0220832019126497	0.578592729182301	-
ENSMUSG00000096192	Gm18856	-1.37991522549118	0.0221301013694078	1	ZBTB
ENSMUSG00000066113	Adamtsl1	-0.39168137239841	0.022161285575308	0.579795840029757	-
ENSMUSG00000007207	Stx1a	-0.257954656943558	0.0223719566044716	0.581929133841566	-
ENSMUSG00000065818	Snord35a	-1.83604285246766	0.0223957256102785	1	-
ENSMUSG00000043969	Emx2	-0.957026366693057	0.0226249118891794	0.58429321162514	Homeobox
ENSMUSG00000099757	BE692007	-0.38186307595613	0.0227554538784408	0.58682376482514	-
ENSMUSG00000040661	Rad54l2	-0.170523526864205	0.0230150268862429	0.58893893189282	-
ENSMUSG00000023830	Igf2r	-0.19005505378885	0.023113489874879	0.589909125700198	-
ENSMUSG00000025348	Itga7	-0.349183952814096	0.0231438051078583	0.589909125700198	-
ENSMUSG00000021624	Cd180	-0.318532919612543	0.0232395728201496	0.589909125700198	-
ENSMUSG00000115855	Gm34643	-2.06251994230019	0.0233076459549536	1	-
ENSMUSG00000114094	Gm48375	-1.71436081249138	0.0233976234008837	1	-
ENSMUSG00000109390	Gm45718	-0.776690169861015	0.0234150120107418	0.590091834986275	-
ENSMUSG00000028809	Srrm1	-0.164777647351863	0.0235226173447161	0.590091834986275	-
ENSMUSG00000021886	Gpr65	-0.315055012424106	0.0235490316453808	0.590091834986275	-
ENSMUSG00000021567	Nkd2	-0.37168630686477	0.023566751150858	0.590091834986275	-
ENSMUSG00000039943	Plcb4	-0.180185630059073	0.0235794397123929	0.590091834986275	-
ENSMUSG00000024124	Prss30	-1.00098380108001	0.0237675041610062	0.591352558885776	-
ENSMUSG00000017316	Ppy	-0.284566099749661	0.0238759961602209	0.592821910170995	-
ENSMUSG00000046245	Pilra	-0.402795955821278	0.0239970556194795	0.59500814937653	-
ENSMUSG00000081137	BC022960	-0.817871275705186	0.0242638489680847	0.600796897663042	-
ENSMUSG00000031142	Cacna1f	-1.05078254176809	0.0244045397061856	1	-
ENSMUSG00000037313	Tacc3	-0.233282851977614	0.0244144527219904	0.6010679184359	-
ENSMUSG00000020804	Aanat	-1.79967961780316	0.0244414814364712	1	-
ENSMUSG00000048721	Fndc9	-0.828445833047162	0.0244415169318493	0.6010679184359	-
ENSMUSG00000039318	Rab3gap2	-0.149050293014905	0.0245931559094516	0.602358312870583	-
ENSMUSG00000098424	Gm27202	-2.12039542017099	0.0245943043242575	1	-
ENSMUSG00000074361	C5ar2	-0.581763710665643	0.024761376702665	0.602545232891169	-
ENSMUSG00000048279	Sacs	-0.18548954877418	0.0248076755125875	0.602672720741109	-
ENSMUSG00000032855	Pkd1	-0.170628057129471	0.0249019218537358	0.603983410016499	-
ENSMUSG00000074141	Il4i1	-1.59779412156227	0.0250325552190768	1	-
ENSMUSG00000115148	Gm49125	-0.807664363890379	0.0252383550123853	0.603983410016499	-
ENSMUSG00000037318	Traf3ip3	-0.299952519770668	0.0252530445863668	0.603983410016499	-
ENSMUSG00000035004	Igsf6	-0.41311582615785	0.0253911085380249	0.603983410016499	-
ENSMUSG00000086121	Gm16068	-2.03264747014658	0.0254023270594451	1	-
ENSMUSG00000058248	Kcnh1	-1.02328184636686	0.025431105484446	0.603983410016499	-
ENSMUSG00000042641	Rgsl1	-1.38043032474105	0.0254330299556762	1	-
ENSMUSG00000114608	Gm36161	-0.435139105804487	0.0254730054751274	0.603983410016499	-
ENSMUSG00000043079	Synpo	-0.253012876696374	0.0256971651604154	0.606305103640901	-
ENSMUSG00000019916	P4ha1	-0.180516198297438	0.0258574061968368	0.608558934914304	-
ENSMUSG00000103772	Gm36933	-1.37848399363859	0.0258780192824136	1	-
ENSMUSG00000111147	Gm33699	-1.26062477525485	0.0259412602443139	1	-
ENSMUSG00000087095	Emx2os	-1.95995434418301	0.0259661966809153	1	-
ENSMUSG00000115002	Gm10847	-1.84436052194033	0.0260326376279532	1	-
ENSMUSG00000105940	Gm42635	-0.869602940462672	0.0260656929829753	0.611033302004821	-
ENSMUSG00000055271	9330161L09Rik	-1.34682697991178	0.0261622763044717	1	-
ENSMUSG00000110998	I730028E13Rik	-3.23508795677711	0.0262548793059604	1	-
ENSMUSG00000022801	Lrch3	-0.209609307878277	0.0262563300524764	0.613091949577723	-
ENSMUSG00000081359	Cox20b	-3.03218733979959	0.0262581562691603	1	-
ENSMUSG00000000204	Slfn4	-0.734899773748446	0.026261754141985	0.613091949577723	-
ENSMUSG00000024300	Myo1f	-0.332191862048155	0.0265382613699522	0.616467396204586	-
ENSMUSG00000022309	Angpt1	-0.45905304644811	0.0266471278831355	0.617405047842418	-
ENSMUSG00000053821	Gm9922	-2.72262087194974	0.0268731924683769	1	-
ENSMUSG00000078919	Dpm1	-0.297229084057103	0.0268880803618174	0.621158599486396	-
ENSMUSG00000029326	Enoph1	-0.182060707319894	0.0270147666550844	0.622721462563364	-
ENSMUSG00000021933	Gucy1b2	-1.67998126102584	0.0270961845638677	1	-
ENSMUSG00000013974	Mcemp1	-0.432461982949687	0.027137527865022	0.623788049029435	-
ENSMUSG00000075334	Rprm	-0.388526833333196	0.0272911049009235	0.623788049029435	-
ENSMUSG00000102570	Gm37968	-0.841377616253394	0.0275109008642184	0.623788049029435	-
ENSMUSG00000048537	Phldb1	-0.174628585941892	0.0275664665959018	0.624262722183073	-
ENSMUSG00000022501	Prm1	-1.49444700939274	0.0276497485079009	1	-
ENSMUSG00000028718	Stil	-0.261876331029502	0.0276730832734467	0.62475104373873	-
ENSMUSG00000085894	Gm15832	-0.573882778622267	0.0277496360307213	0.62475104373873	-
ENSMUSG00000038642	Ctss	-0.272796745206614	0.0277559916641831	0.62475104373873	-
ENSMUSG00000040345	Arhgap9	-0.300159705315306	0.0277613217593877	0.62475104373873	-
ENSMUSG00000057193	Slc44a2	-0.149080062585389	0.0279928984845578	0.627349949199722	-
ENSMUSG00000053774	Ubxn7	-0.138807530348125	0.028008066279449	0.627349949199722	-
ENSMUSG00000021384	Susd3	-0.376752341166888	0.028108092724233	0.628257581497152	-
ENSMUSG00000039579	Grin3a	-0.310617153565236	0.0282541901687707	0.628951073475132	-
ENSMUSG00000025269	Apex2	-0.202921813030941	0.0282619754529489	0.628951073475132	-
ENSMUSG00000104525	Gm37334	-2.07386501325448	0.0282780558232825	1	-
ENSMUSG00000054196	Cthrc1	-0.350109931860338	0.028308832238337	0.629217028271595	-
ENSMUSG00000073753	Gm10571	-2.28285896234913	0.0283162856645956	1	-
ENSMUSG00000108784	4930517G19Rik	-1.55392726671713	0.02833210149101	1	-
ENSMUSG00000109876	Gm45449	-3.11993211347681	0.0283401811841493	1	-
ENSMUSG00000103168	Gm30948	-2.01278448002604	0.0283548110866225	1	-
ENSMUSG00000022053	Ebf2	-0.328274117383836	0.0283727433337777	0.629860925289011	COE
ENSMUSG00000048677	Tpcn2	-0.20699317589773	0.0285537043359566	0.631924634981975	-
ENSMUSG00000032525	Nktr	-0.160790866798247	0.0285708741545717	0.631924634981975	-
ENSMUSG00000054510	Gm14461	-1.23888340515675	0.0286895834598766	0.633033998638243	-
ENSMUSG00000057123	Gja5	-1.35645896589869	0.0287762729543133	0.634123813483351	-
ENSMUSG00000035439	Haus8	-0.215025338276747	0.0289276393171639	0.635139617942993	-
ENSMUSG00000005899	Smpd4	-0.146123827499706	0.0291001961159343	0.636602105808049	-
ENSMUSG00000007613	Tgfbr1	-0.156831442437082	0.0292581967241139	0.63928273230167	-
ENSMUSG00000048411	Gm597	-2.50121012998108	0.0293411473584156	1	-
ENSMUSG00000042116	Vwa1	-0.370771816124408	0.0294456511140803	0.63984820275123	-
ENSMUSG00000030064	Frmd4b	-0.193969516607753	0.0296021976512572	0.63984820275123	-
ENSMUSG00000053158	Fes	-0.240248984296162	0.0296158500232398	0.63984820275123	-
ENSMUSG00000031189	Aff2	-0.329500720499843	0.0296169985551321	0.63984820275123	AF-4
ENSMUSG00000039452	Snx22	-0.532778700309308	0.0296251962606559	0.63984820275123	-
ENSMUSG00000078899	Gm4631	-2.47032625733309	0.0296256934889424	0.63984820275123	zf-C2H2
ENSMUSG00000092601	Olfr760-ps1	-2.73897035874009	0.0298214740555955	1	-
ENSMUSG00000034595	Ppp1r18	-0.130227951214351	0.0300948736881024	0.644287640263342	-
ENSMUSG00000032122	Slc37a2	-0.284744614807304	0.0303871412040268	0.64746880300684	-
ENSMUSG00000096010	Hist4h4	-1.02051007760361	0.0305210206989953	0.649542836085976	-
ENSMUSG00000021838	Samd4	-0.190243187196839	0.0305719449894169	0.649542836085976	-
ENSMUSG00000026656	Fcgr2b	-0.296052632576005	0.0306761051401833	0.649542836085976	-
ENSMUSG00000038914	Dido1	-0.144378568334994	0.0306941187818807	0.649542836085976	-
ENSMUSG00000022485	Hoxc5	-0.5292908952883	0.0307727494739501	0.649542836085976	Homeobox
ENSMUSG00000107576	Gm44093	-2.31913685283139	0.0307801071270188	1	-
ENSMUSG00000086531	Gm11351	-0.989779212886482	0.0311051012071114	0.651874527672726	-
ENSMUSG00000115469	Gm49227	-2.99842393256333	0.0311588258905129	1	-
ENSMUSG00000034908	Sidt2	-0.157848587208657	0.0312585701946516	0.652613889525129	-
ENSMUSG00000047307	Pcdhb13	-0.541275390209951	0.0314878604102297	0.656185169658728	-
ENSMUSG00000050107	Haspin	-0.346806051666552	0.0316681461014955	0.656449806352008	-
ENSMUSG00000038587	Akap12	-0.214415341820249	0.0316853999830666	0.656449806352008	-
ENSMUSG00000002699	Lcp2	-0.323758200559181	0.0317122318365826	0.656449806352008	-
ENSMUSG00000025429	Pstpip2	-0.472708283599136	0.0318399956072284	0.656449806352008	-
ENSMUSG00000044712	Slc38a6	-0.227232302777941	0.031857395852907	0.656449806352008	-
ENSMUSG00000104835	Gm5547	-0.439502342292734	0.0318884598598236	0.656449806352008	-
ENSMUSG00000022565	Plec	-0.175303644132055	0.0321896347296143	0.65910995605281	-
ENSMUSG00000107327	Gm7478	-2.34434529873471	0.0322581692709542	1	-
ENSMUSG00000034311	Kif4	-0.26076348501932	0.0322834464047214	0.65910995605281	-
ENSMUSG00000069833	Ahnak	-0.191705534756868	0.0323229336042763	0.65910995605281	-
ENSMUSG00000030173	Klra5	-0.639268906869308	0.0323995265977128	0.659193785067468	-
ENSMUSG00000002897	Il17ra	-0.236384150784904	0.0326362526186387	0.662148043771946	-
ENSMUSG00000076746	Tcrg-V6	-1.28111769446661	0.0328186224713954	1	-
ENSMUSG00000048154	Kmt2d	-0.192490300074613	0.0329236801824054	0.664547168696198	-
ENSMUSG00000048668	Rhno1	-0.171477029057083	0.0329811172057428	0.664547168696198	-
ENSMUSG00000111535	Gm35154	-1.54787105491506	0.0330296940157266	1	-
ENSMUSG00000115270	5430430K15Rik	-0.76499344334543	0.0330319684429043	0.664547168696198	-
ENSMUSG00000115324	AC107711.1	-2.56612625448491	0.0331102001284465	1	-
ENSMUSG00000079177	Fam228a	-2.06468574646524	0.0332942005604309	1	-
ENSMUSG00000098635	Gm27741	-3.49005662648472	0.0333332084477597	1	-
ENSMUSG00000019890	Nts	-0.616726195538209	0.0334682584448233	0.666248326844803	-
ENSMUSG00000085823	Gm13012	-0.456047657167365	0.0334861302630307	0.666248326844803	-
ENSMUSG00000050141	Fam205c	-1.36714581135735	0.033571781725894	1	-
ENSMUSG00000021260	Hhipl1	-0.195840110331286	0.0336481074580191	0.667555117830922	-
ENSMUSG00000039994	Timeless	-0.222611352291343	0.0336903083146058	0.667555117830922	-
ENSMUSG00000021820	Camk2g	-0.124672044769491	0.0337346022927963	0.667555117830922	-
ENSMUSG00000102160	Gm36944	-0.733511168742247	0.0337369750551409	0.667555117830922	-
ENSMUSG00000073680	Tmem88b	-0.624736243239764	0.0339473729087034	0.670246817143797	-
ENSMUSG00000042744	Hectd4	-0.162685917391754	0.0343030246622456	0.675348154419454	-
ENSMUSG00000059493	Nhs	-0.218876072428527	0.0343883330095414	0.675348154419454	-
ENSMUSG00000104566	Mir7227	-2.51051566366656	0.034460433781949	1	-
ENSMUSG00000025648	Pfkfb4	-0.318658028795076	0.0345981576409135	0.678635897317852	-
ENSMUSG00000106659	Gm42161	-2.14990328396234	0.0346869875995421	1	-
ENSMUSG00000058056	Palld	-0.246842965776029	0.0347949414227455	0.681074996178945	-
ENSMUSG00000030655	Smg1	-0.181939217215859	0.034811560110774	0.681074996178945	-
ENSMUSG00000075705	Msrb1	-0.184998669087308	0.0349192306977384	0.681624763126047	-
ENSMUSG00000045215	Asxl3	-0.252669902910206	0.0349399324476644	0.681624763126047	-
ENSMUSG00000049103	Ccr2	-0.419881709248544	0.0349934082423372	0.681624763126047	-
ENSMUSG00000092349	Platr17	-0.933247351008986	0.0350860278240961	1	-
ENSMUSG00000073940	Hbb-bt	-2.46644899715715	0.035121980990655	0.681656398333544	-
ENSMUSG00000050310	Rictor	-0.153143581901877	0.0351303003468247	0.681656398333544	-
ENSMUSG00000020907	Rcvrn	-1.69850718109009	0.0354312305942765	1	-
ENSMUSG00000054863	Fam19a5	-0.355866969872601	0.0354594755370242	0.685828869131329	-
ENSMUSG00000072647	Adam1a	-0.557881905040543	0.0358121040836317	0.690874602882488	-
ENSMUSG00000022371	Col14a1	-0.219532246688964	0.035835335276552	0.690874602882488	-
ENSMUSG00000032089	Il10ra	-0.292380466231741	0.0360202506448491	0.692375279664102	-
ENSMUSG00000066406	Akap13	-0.213472704331042	0.0360668139134912	0.692375279664102	-
ENSMUSG00000079419	Ms4a6c	-0.320156785433424	0.0363148922055628	0.694917459551459	-
ENSMUSG00000051506	Wdfy4	-0.30116792943494	0.0364358873464565	0.69596544191263	-
ENSMUSG00000031425	Plp1	-0.399588750530745	0.0364468754668547	0.69596544191263	-
ENSMUSG00000097692	A230060F14Rik	-1.48987344231872	0.036704800471634	1	-
ENSMUSG00000025743	Sdc3	-0.161200758773708	0.0367325126997537	0.699936864614968	-
ENSMUSG00000036655	Colec11	-0.419794708754528	0.036878985803699	0.70087897262187	-
ENSMUSG00000086997	Gm12981	-1.39212398786706	0.0369925392519253	1	-
ENSMUSG00000028359	Orm3	-1.61183296407197	0.0370549448172264	1	-
ENSMUSG00000027678	Ncoa3	-0.19394293103483	0.0370734212702096	0.702117154758635	-
ENSMUSG00000067297	Ifit1bl2	-0.565049677278969	0.0371585357616631	0.702117154758635	-
ENSMUSG00000061165	Olfr160	-2.14205529454134	0.0372152867697693	1	-
ENSMUSG00000099746	Ppnr	-1.43265475005105	0.0372905222101486	1	-
ENSMUSG00000084964	Gm15503	-1.27443548150437	0.0373982423787302	1	-
ENSMUSG00000098483	Mir7078	-3.68288604955424	0.0374917712276341	1	-
ENSMUSG00000054520	Sh3bp2	-0.189727393513237	0.0376016952836233	0.706530493237755	-
ENSMUSG00000040289	Hey1	-0.268637048898683	0.0378011445562021	0.706803132228336	bHLH
ENSMUSG00000029561	Oasl2	-0.416208601806088	0.0378614639002442	0.706803132228336	-
ENSMUSG00000034160	Ogt	-0.142598290514352	0.0378770567919989	0.706803132228336	-
ENSMUSG00000092528	Nlrp1c-ps	-1.04816079085225	0.0380171432923856	0.708683583235307	-
ENSMUSG00000102555	6430511E19Rik	-0.330036847091842	0.0380709270751646	0.708953028364584	-
ENSMUSG00000038580	Sct	-0.485749199354	0.0383419607493967	0.709991399438033	-
ENSMUSG00000033960	Jcad	-0.194938147093077	0.0384889908378513	0.709991399438033	-
ENSMUSG00000054555	Adam12	-0.204361460351744	0.0385380142800912	0.709991399438033	-
ENSMUSG00000034621	Gpatch8	-0.159952754467895	0.038550257644178	0.709991399438033	-
ENSMUSG00000084241	Gm13416	-1.72971062371095	0.0386426580955966	1	-
ENSMUSG00000055485	Soga1	-0.159141294958894	0.0386813029301076	0.709991399438033	-
ENSMUSG00000113101	Gm33424	-2.46414586733251	0.0387153758734397	1	-
ENSMUSG00000028581	Laptm5	-0.287700995737747	0.0389002551139516	0.709991399438033	-
ENSMUSG00000004562	Arhgef40	-0.152832111050041	0.0389144293046032	0.709991399438033	-
ENSMUSG00000092051	Gm17229	-2.34918283917701	0.0389598300901321	1	-
ENSMUSG00000042244	Pglyrp3	-3.65818253469123	0.0391682727067203	1	-
ENSMUSG00000024542	Cep192	-0.194640123686724	0.0392324915069902	0.714348375661622	-
ENSMUSG00000033327	Tnxb	-0.285373483265882	0.0394592621539011	0.715177933837877	-
ENSMUSG00000024501	Dpysl3	-0.273837270482545	0.0396445271379393	0.715177933837877	-
ENSMUSG00000094872	Igkv9-120	-1.77965680692554	0.0400185855380049	1	-
ENSMUSG00000015519	2310057J18Rik	-1.10605172933144	0.0401337731154966	0.72041503856453	-
ENSMUSG00000064302	Clasp1	-0.145766210298945	0.0403407723239989	0.72041503856453	-
ENSMUSG00000041308	Sntb2	-0.159812257484853	0.0404427626162524	0.72041503856453	-
ENSMUSG00000058099	Nfam1	-0.361706429524444	0.0404537477809691	0.72041503856453	-
ENSMUSG00000085077	1700049E15Rik	-1.33144005416286	0.0404694258325397	0.72041503856453	-
ENSMUSG00000094338	Hist1h2bl	-2.59833819279482	0.0405883322720762	1	-
ENSMUSG00000026602	Nphs2	-2.60357049947534	0.0406333965086232	1	-
ENSMUSG00000083856	Gm13886	-2.36504282000392	0.040715389282795	1	-
ENSMUSG00000063260	Syt10	-2.97492567396722	0.0408117749058555	1	-
ENSMUSG00000100005	B130024G19Rik	-0.30598047887884	0.0409341293963091	0.725254354186724	-
ENSMUSG00000020493	Prr11	-0.224849550421052	0.0409580013625921	0.725254354186724	-
ENSMUSG00000054178	Gm9938	-0.256836430744903	0.041188823991284	0.725875719203852	-
ENSMUSG00000084632	Gm23887	-2.05048301629485	0.0412545307232777	1	-
ENSMUSG00000026288	Inpp5d	-0.259231318268441	0.0412586934536664	0.725875719203852	-
ENSMUSG00000067261	Foxd3	-0.40901426935069	0.0412748505354158	0.725875719203852	Fork
ENSMUSG00000028072	Ntrk1	-0.353012731651972	0.0412749701644263	0.725875719203852	-
ENSMUSG00000024726	Carnmt1	-0.234162786679786	0.0413674576582419	0.726344929875821	-
ENSMUSG00000063856	Gpx1	-0.178141367448085	0.0413904823635453	0.726344929875821	-
ENSMUSG00000102196	Gm38171	-2.43106785328451	0.0415015530340128	1	-
ENSMUSG00000088254	Gm24289	-2.75392781189135	0.0416880496776262	1	-
ENSMUSG00000103657	Gm37204	-1.55325233709352	0.0418728957730907	1	-
ENSMUSG00000054051	Ercc6	-0.167547389625249	0.0420559040416747	0.733171882258441	-
ENSMUSG00000103822	6030460B20Rik	-1.9990441728135	0.0420873964140789	1	-
ENSMUSG00000090381	Gm6158	-0.88827602981629	0.0422428761170617	0.734950719991164	-
ENSMUSG00000043903	Zfp469	-0.258592108449499	0.0423119806305164	0.734950719991164	zf-C2H2
ENSMUSG00000025357	Dgka	-0.223530280167608	0.0423285939315647	0.734950719991164	-
ENSMUSG00000030214	Plbd1	-0.33534144919579	0.0426629750596375	0.736297260735382	-
ENSMUSG00000042506	Usp22	-0.150204924383907	0.0426714869630175	0.736297260735382	-
ENSMUSG00000024002	Brd4	-0.145757292428504	0.0427814458392398	0.736297260735382	-
ENSMUSG00000048949	Gm6206	-0.263799776457376	0.0427935189253641	0.736297260735382	-
ENSMUSG00000042284	Itga1	-0.199728174290872	0.0428840161623403	0.736918279639987	-
ENSMUSG00000002111	Spi1	-0.265790238836779	0.042949749534634	0.73734493820125	ETS
ENSMUSG00000031377	Bmx	-0.58062735648581	0.0433522732928209	0.743547172575062	-
ENSMUSG00000029570	Lfng	-0.218723148421491	0.0435749078125934	0.746107851234862	-
ENSMUSG00000083412	Gm12268	-2.83020932024201	0.0436011040907865	1	-
ENSMUSG00000030789	Itgax	-0.467280722490504	0.0437981329845699	0.746930127890119	-
ENSMUSG00000029151	Slc30a3	-2.39848074882462	0.0438318429285634	1	-
ENSMUSG00000034751	Mast4	-0.191721920258298	0.0438676428131361	0.747345085717357	-
ENSMUSG00000020953	Coch	-0.548575704430259	0.0439468429413291	0.747345085717357	-
ENSMUSG00000074417	Gm14548	-1.62858984296231	0.0440947791040804	1	-
ENSMUSG00000103763	Gm37860	-1.40565356870165	0.04410251243166	1	-
ENSMUSG00000034792	Gna15	-0.304049403864303	0.0441841885345013	0.750673122076269	-
ENSMUSG00000112895	Gm47567	-1.23082106775251	0.044678533242945	1	-
ENSMUSG00000102533	Gm37226	-0.765250105008501	0.0446809226667121	0.754499388250437	-
ENSMUSG00000115681	Gm2682	-0.872154353608459	0.0447236454167739	0.754499388250437	-
ENSMUSG00000010797	Wnt2	-0.380457690209686	0.0447807835265402	0.754499388250437	-
ENSMUSG00000079481	Nhsl2	-0.210889056449843	0.0447861059263269	0.754499388250437	-
ENSMUSG00000107846	Gm43963	-1.28990935051144	0.0451807781012363	1	-
ENSMUSG00000026987	Baz2b	-0.153025300659993	0.0452232021973195	0.760441644411271	MBD
ENSMUSG00000080917	Gm15925	-2.91977040801555	0.0452768428276524	1	-
ENSMUSG00000031434	Morc4	-0.188125865990956	0.0453071211895716	0.760606272773168	-
ENSMUSG00000034675	Dbn1	-0.157808565498188	0.045420805514239	0.761632967627602	-
ENSMUSG00000100170	Gm28942	-1.52308526580288	0.0457144026460647	1	-
ENSMUSG00000108367	Gm4881	-2.13271946818171	0.0457466181619524	1	-
ENSMUSG00000028369	Svep1	-0.225959134203369	0.0459286575925279	0.766504040848036	-
ENSMUSG00000038241	Cep250	-0.152746197018292	0.0460148535777436	0.766602357294276	-
ENSMUSG00000029640	Usp12	-0.109483275279361	0.0461078694836193	0.767112296154481	-
ENSMUSG00000038151	Prdm1	-0.335482116146927	0.0462159392325524	0.767116501478812	zf-C2H2
ENSMUSG00000097650	4921507G05Rik	-1.51831522126364	0.0462773025688436	1	-
ENSMUSG00000078773	Rad54b	-0.311110423182637	0.046376309006079	0.767374437026606	-
ENSMUSG00000106777	Gm43150	-1.97204205954806	0.0464531225817031	1	-
ENSMUSG00000020282	Rhbdf1	-0.140965215023094	0.0465326429215551	0.767374437026606	-
ENSMUSG00000000290	Itgb2	-0.283160165489841	0.0466013396361956	0.767374437026606	-
ENSMUSG00000004609	Cd33	-0.275989394129478	0.0466534052512344	0.767374437026606	-
ENSMUSG00000059866	Tnip2	-0.166037183754431	0.0467799468418616	0.767374437026606	-
ENSMUSG00000114531	A530065N20Rik	-2.41447569320802	0.046786390604925	1	-
ENSMUSG00000051910	Sox6	-0.276358338932246	0.0469151852046137	0.768113649862277	HMG
ENSMUSG00000050022	Amz1	-0.330029016861888	0.047258023107436	0.770812883303849	-
ENSMUSG00000044092	C130050O18Rik	-0.39515430843577	0.0472938560376155	0.770812883303849	-
ENSMUSG00000104042	Gm37564	-2.76173020448039	0.0473075634247967	1	-
ENSMUSG00000022484	Hoxc10	-2.02754322537143	0.0476128762087176	1	Homeobox
ENSMUSG00000004709	Cd244a	-0.412910637622104	0.0476266124349072	0.77413644341897	-
ENSMUSG00000103126	Gm37387	-1.29320932728342	0.0476315176085174	1	-
ENSMUSG00000015745	Plekho1	-0.207595074672707	0.0477893907504066	0.775383940294176	-
ENSMUSG00000070643	Sox13	-0.207174072391151	0.0479232362170758	0.776197711735016	HMG
ENSMUSG00000041890	Git2	-0.127874209967181	0.0480588640326416	0.776262619222579	-
ENSMUSG00000030782	Tgfb1i1	-0.198439350168748	0.0482898148805885	0.7785976771355	-
ENSMUSG00000030022	Adamts9	-0.178835084786496	0.0484034933772276	0.779036938944557	-
ENSMUSG00000116702	AC241886.2	-1.87546490467293	0.0484257358657625	1	-
ENSMUSG00000086935	Gm15956	-1.6716811880145	0.048566097133247	1	-
ENSMUSG00000003208	Yju2	-0.241271777174033	0.0486630762786793	0.781795663179147	-
ENSMUSG00000113853	Gm47583	-0.838521260446428	0.0486950091449944	0.781795663179147	-
ENSMUSG00000094910	D430019H16Rik	-0.156834958300053	0.0488472153886386	0.781795663179147	-
ENSMUSG00000021910	Nisch	-0.0965891420133271	0.0488611460551039	0.781795663179147	-
ENSMUSG00000022957	Itsn1	-0.118604060461808	0.0489262653942389	0.781795663179147	-
ENSMUSG00000028059	Arhgef2	-0.130872149170207	0.0489290258263067	0.781795663179147	-
ENSMUSG00000034872	Gipc3	-0.873715156448946	0.0489714138358758	0.781795663179147	-
ENSMUSG00000040836	Gpr161	-0.159261948136642	0.0490086042046176	0.781795663179147	-
ENSMUSG00000000555	Itga5	-0.180767908471257	0.0491072604065535	0.782016329973386	-
ENSMUSG00000037921	Ddx60	-0.339188430325884	0.0491525852579522	0.782016329973386	-
ENSMUSG00000109035	Gm45209	-2.58208408945816	0.0491929179545642	1	-
ENSMUSG00000064127	Med14	-0.165313934034339	0.0492168295254014	0.78234794446639	-
ENSMUSG00000061533	Cep128	-0.222513861751521	0.0492721452633204	0.782429251520738	-
ENSMUSG00000040785	Ttc3	-0.11907925207563	0.0493521612658981	0.782429251520738	-
ENSMUSG00000028339	Col15a1	-0.157295065945659	0.0494637956246967	0.783228692473424	-
ENSMUSG00000004508	Gab2	-0.133459999936834	0.0496721639554802	0.783368702940932	-
ENSMUSG00000082116	Gm12188	-1.75382126579856	0.0497289416648692	1	-
ENSMUSG00000021451	Sema4d	-0.230097223076469	0.0497360228122499	0.783671047379718	-
ENSMUSG00000100182	1810006J02Rik	-0.884824163787066	0.0497782841035048	0.783671047379718	-
ENSMUSG00000117093	CT573017.2	-2.0587445211919	0.0498849033361108	1	-
ENSMUSG00000061397	Krt79	-0.35371108455895	0.0498967341698252	0.784166111722118	-

## Sheet: ESM Table 5 P0_GO_up
Category	GOID	Description	GeneRatio	BgRatio	pvalue	padj	geneID	geneName	Count
BP	GO:0090276	regulation of peptide hormone secretion	29/715	215/18867	3.00796756573337e-09	7.93873072287078e-06	ENSMUSG00000024990/ENSMUSG00000029644/ENSMUSG00000031255/ENSMUSG00000037010/ENSMUSG00000044453/ENSMUSG00000040136/ENSMUSG00000027168/ENSMUSG00000019900/ENSMUSG00000022900/ENSMUSG00000041798/ENSMUSG00000037025/ENSMUSG00000029193/ENSMUSG00000035187/ENSMUSG00000027674/ENSMUSG00000027984/ENSMUSG00000026834/ENSMUSG00000027398/ENSMUSG00000009545/ENSMUSG00000031075/ENSMUSG00000024027/ENSMUSG00000040016/…	Rbp4/Pdx1/Sytl4/Apln/Ffar1/Abcc8/Pax6/Rfx6/Ildr1/Gck/Foxa2/Cckar/Nkx6-1/Pex5l/Hadh/Acvr1c/Il1b/Kcnq1/Ano1/Glp1r/Ptger3/Nucb2/Fgg/Gip/Aacs/Ifng/G6pc2/Cltrn/Kcnj11	29
BP	GO:0030072	peptide hormone secretion	32/715	260/18867	4.64062888459867e-09	7.93873072287078e-06	ENSMUSG00000024990/ENSMUSG00000029644/ENSMUSG00000031255/ENSMUSG00000037010/ENSMUSG00000044453/ENSMUSG00000040136/ENSMUSG00000027168/ENSMUSG00000019900/ENSMUSG00000022900/ENSMUSG00000041798/ENSMUSG00000034701/ENSMUSG00000037025/ENSMUSG00000029193/ENSMUSG00000035187/ENSMUSG00000027674/ENSMUSG00000027984/ENSMUSG00000026834/ENSMUSG00000027398/ENSMUSG00000009545/ENSMUSG00000031075/ENSMUSG00000024027/…	Rbp4/Pdx1/Sytl4/Apln/Ffar1/Abcc8/Pax6/Rfx6/Ildr1/Gck/Neurod1/Foxa2/Cckar/Nkx6-1/Pex5l/Hadh/Acvr1c/Il1b/Kcnq1/Ano1/Glp1r/Ptger3/Mafa/Gpr119/Nucb2/Fgg/Gip/Aacs/Ifng/G6pc2/Cltrn/Kcnj11	32
BP	GO:0042445	hormone metabolic process	27/715	197/18867	7.43138458702681e-09	7.93873072287078e-06	ENSMUSG00000032315/ENSMUSG00000021587/ENSMUSG00000024990/ENSMUSG00000027419/ENSMUSG00000074207/ENSMUSG00000061808/ENSMUSG00000057069/ENSMUSG00000025921/ENSMUSG00000021211/ENSMUSG00000024087/ENSMUSG00000027398/ENSMUSG00000025196/ENSMUSG00000034785/ENSMUSG00000060402/ENSMUSG00000021594/ENSMUSG00000027358/ENSMUSG00000090124/ENSMUSG00000021213/ENSMUSG00000039007/ENSMUSG00000023236/ENSMUSG00000010651/…	Cyp1a1/Pcsk1/Rbp4/Pcsk2/Adh1/Ttr/Ero1lb/Rdh10/Akr1c12/Cyp1b1/Il1b/Cpn1/Dio1/Chst8/Srd5a1/Bmp2/Ugt1a7c/Akr1c13/Cpq/Scg5/Acaa1b/Ifng/Hsd11b1/Pcsk6/Hsd17b13/Adh7/Cpe	27
BP	GO:0009914	hormone transport	38/715	353/18867	7.45245784827109e-09	7.93873072287078e-06	ENSMUSG00000024990/ENSMUSG00000029644/ENSMUSG00000031255/ENSMUSG00000037010/ENSMUSG00000044453/ENSMUSG00000054200/ENSMUSG00000040136/ENSMUSG00000027168/ENSMUSG00000019900/ENSMUSG00000022900/ENSMUSG00000061808/ENSMUSG00000041798/ENSMUSG00000034701/ENSMUSG00000037025/ENSMUSG00000029193/ENSMUSG00000035187/ENSMUSG00000027674/ENSMUSG00000027984/ENSMUSG00000026834/ENSMUSG00000027398/ENSMUSG00000009545/…	Rbp4/Pdx1/Sytl4/Apln/Ffar1/Ffar4/Abcc8/Pax6/Rfx6/Ildr1/Ttr/Gck/Neurod1/Foxa2/Cckar/Nkx6-1/Pex5l/Hadh/Acvr1c/Il1b/Kcnq1/Ano1/Glp1r/Ptger3/Mafa/Gpr119/Adora1/Nucb2/Fgg/Scg5/Gip/Aacs/Serpina7/Ifng/G6pc2/Cltrn/Osm/Kcnj11	38
BP	GO:0019748	secondary metabolic process	15/715	69/18867	3.48422315109495e-08	2.34429844324805e-05	ENSMUSG00000032315/ENSMUSG00000038871/ENSMUSG00000028179/ENSMUSG00000021211/ENSMUSG00000029762/ENSMUSG00000024087/ENSMUSG00000025068/ENSMUSG00000005803/ENSMUSG00000090124/ENSMUSG00000021213/ENSMUSG00000024039/ENSMUSG00000010651/ENSMUSG00000016194/ENSMUSG00000038028/ENSMUSG00000025934	Cyp1a1/Bpgm/Cth/Akr1c12/Akr1b8/Cyp1b1/Gsto1/Sqor/Ugt1a7c/Akr1c13/Cbs/Acaa1b/Hsd11b1/Tigar/Gsta3	15
BP	GO:0007586	digestion	20/715	123/18867	3.6879839776462e-08	2.34429844324805e-05	ENSMUSG00000024990/ENSMUSG00000031957/ENSMUSG00000071517/ENSMUSG00000062751/ENSMUSG00000071519/ENSMUSG00000054106/ENSMUSG00000036938/ENSMUSG00000058119/ENSMUSG00000034701/ENSMUSG00000049493/ENSMUSG00000029193/ENSMUSG00000071521/ENSMUSG00000024225/ENSMUSG00000057163/ENSMUSG00000026818/ENSMUSG00000009545/ENSMUSG00000040016/ENSMUSG00000063975/ENSMUSG00000026175/ENSMUSG00000054136	Rbp4/Ctrb1/Gm10334/Prss1/Prss3/Try4/Try5/Gm5771/Neurod1/Pls1/Cckar/Try10/Clps/Prss2/Cel/Kcnq1/Ptger3/Slco1a5/Vil1/Adm2	20
BP	GO:0046879	hormone secretion	36/715	344/18867	3.85122954769686e-08	2.34429844324805e-05	ENSMUSG00000024990/ENSMUSG00000029644/ENSMUSG00000031255/ENSMUSG00000037010/ENSMUSG00000044453/ENSMUSG00000054200/ENSMUSG00000040136/ENSMUSG00000027168/ENSMUSG00000019900/ENSMUSG00000022900/ENSMUSG00000041798/ENSMUSG00000034701/ENSMUSG00000037025/ENSMUSG00000029193/ENSMUSG00000035187/ENSMUSG00000027674/ENSMUSG00000027984/ENSMUSG00000026834/ENSMUSG00000027398/ENSMUSG00000009545/ENSMUSG00000031075/…	Rbp4/Pdx1/Sytl4/Apln/Ffar1/Ffar4/Abcc8/Pax6/Rfx6/Ildr1/Gck/Neurod1/Foxa2/Cckar/Nkx6-1/Pex5l/Hadh/Acvr1c/Il1b/Kcnq1/Ano1/Glp1r/Ptger3/Mafa/Gpr119/Adora1/Nucb2/Fgg/Scg5/Gip/Aacs/Ifng/G6pc2/Cltrn/Osm/Kcnj11	36
BP	GO:0046883	regulation of hormone secretion	32/715	287/18867	5.05543186987686e-08	2.69264939969316e-05	ENSMUSG00000024990/ENSMUSG00000029644/ENSMUSG00000031255/ENSMUSG00000037010/ENSMUSG00000044453/ENSMUSG00000040136/ENSMUSG00000027168/ENSMUSG00000019900/ENSMUSG00000022900/ENSMUSG00000041798/ENSMUSG00000037025/ENSMUSG00000029193/ENSMUSG00000035187/ENSMUSG00000027674/ENSMUSG00000027984/ENSMUSG00000026834/ENSMUSG00000027398/ENSMUSG00000009545/ENSMUSG00000031075/ENSMUSG00000024027/ENSMUSG00000040016/…	Rbp4/Pdx1/Sytl4/Apln/Ffar1/Abcc8/Pax6/Rfx6/Ildr1/Gck/Foxa2/Cckar/Nkx6-1/Pex5l/Hadh/Acvr1c/Il1b/Kcnq1/Ano1/Glp1r/Ptger3/Adora1/Nucb2/Fgg/Scg5/Gip/Aacs/Ifng/G6pc2/Cltrn/Osm/Kcnj11	32
BP	GO:0030073	insulin secretion	26/715	208/18867	9.458522142618e-08	4.47808476107725e-05	ENSMUSG00000024990/ENSMUSG00000029644/ENSMUSG00000031255/ENSMUSG00000044453/ENSMUSG00000040136/ENSMUSG00000019900/ENSMUSG00000041798/ENSMUSG00000034701/ENSMUSG00000037025/ENSMUSG00000029193/ENSMUSG00000035187/ENSMUSG00000027984/ENSMUSG00000026834/ENSMUSG00000027398/ENSMUSG00000009545/ENSMUSG00000031075/ENSMUSG00000024027/ENSMUSG00000040016/ENSMUSG00000047591/ENSMUSG00000051209/ENSMUSG00000014351/…	Rbp4/Pdx1/Sytl4/Ffar1/Abcc8/Rfx6/Gck/Neurod1/Foxa2/Cckar/Nkx6-1/Hadh/Acvr1c/Il1b/Kcnq1/Ano1/Glp1r/Ptger3/Mafa/Gpr119/Gip/Aacs/Ifng/G6pc2/Cltrn/Kcnj11	26
BP	GO:0023061	signal release	42/715	461/18867	1.49649692677034e-07	6.37657340496842e-05	ENSMUSG00000024990/ENSMUSG00000029644/ENSMUSG00000031255/ENSMUSG00000037010/ENSMUSG00000044453/ENSMUSG00000027220/ENSMUSG00000054200/ENSMUSG00000040136/ENSMUSG00000027168/ENSMUSG00000019900/ENSMUSG00000022900/ENSMUSG00000041798/ENSMUSG00000034701/ENSMUSG00000037025/ENSMUSG00000029193/ENSMUSG00000035187/ENSMUSG00000027674/ENSMUSG00000027984/ENSMUSG00000026834/ENSMUSG00000037434/ENSMUSG00000027398/…	Rbp4/Pdx1/Sytl4/Apln/Ffar1/Syt13/Ffar4/Abcc8/Pax6/Rfx6/Ildr1/Gck/Neurod1/Foxa2/Cckar/Nkx6-1/Pex5l/Hadh/Acvr1c/Slc30a1/Il1b/Kcnq1/Ano1/Glp1r/Ptger3/Mafa/Syt8/C2cd4b/Gpr119/Adora1/Nucb2/Fgg/Scg5/Stx3/Gip/Aacs/Ifng/G6pc2/Cltrn/Osm/Kcnj11/Ppp1r9a	42
BP	GO:0016486	peptide hormone processing	8/715	20/18867	3.43899933079887e-07	0.000133214328623036	ENSMUSG00000021587/ENSMUSG00000027419/ENSMUSG00000057069/ENSMUSG00000025196/ENSMUSG00000060402/ENSMUSG00000023236/ENSMUSG00000030513/ENSMUSG00000037852	Pcsk1/Pcsk2/Ero1lb/Cpn1/Chst8/Scg5/Pcsk6/Cpe	8
BP	GO:0050673	epithelial cell proliferation	37/715	399/18867	5.3832381413776e-07	0.00019114981433675	ENSMUSG00000037010/ENSMUSG00000027168/ENSMUSG00000023951/ENSMUSG00000037600/ENSMUSG00000084128/ENSMUSG00000035187/ENSMUSG00000023336/ENSMUSG00000026638/ENSMUSG00000047281/ENSMUSG00000040728/ENSMUSG00000028128/ENSMUSG00000029377/ENSMUSG00000059668/ENSMUSG00000051397/ENSMUSG00000027358/ENSMUSG00000044338/ENSMUSG00000016494/ENSMUSG00000029378/ENSMUSG00000037279/ENSMUSG00000017724/ENSMUSG00000012350/…	Apln/Pax6/Vegfa/Kdf1/Esrp2/Nkx6-1/Wfdc1/Irf6/Sfn/Esrp1/F3/Ereg/Krt4/Tacstd2/Bmp2/Aplnr/Cd34/Areg/Ovol2/Etv4/Ehf/Ctsl/Pdcd6/Eppk1/Fgf7/Igfbp4/Ifng/Cdh13/Ift57/Ihh/Cxadr/Marveld3/Bcl2l2/Dlk1/Cdh1/Bax/Stox1	37
BP	GO:0050796	regulation of insulin secretion	22/715	172/18867	6.12560869770309e-07	0.000200778605083945	ENSMUSG00000024990/ENSMUSG00000029644/ENSMUSG00000031255/ENSMUSG00000044453/ENSMUSG00000040136/ENSMUSG00000019900/ENSMUSG00000041798/ENSMUSG00000037025/ENSMUSG00000035187/ENSMUSG00000027984/ENSMUSG00000026834/ENSMUSG00000027398/ENSMUSG00000009545/ENSMUSG00000031075/ENSMUSG00000024027/ENSMUSG00000040016/ENSMUSG00000014351/ENSMUSG00000029482/ENSMUSG00000055170/ENSMUSG00000005232/ENSMUSG00000015401/…	Rbp4/Pdx1/Sytl4/Ffar1/Abcc8/Rfx6/Gck/Foxa2/Nkx6-1/Hadh/Acvr1c/Il1b/Kcnq1/Ano1/Glp1r/Ptger3/Gip/Aacs/Ifng/G6pc2/Cltrn/Kcnj11	22
BP	GO:0048871	multicellular organismal homeostasis	33/715	338/18867	7.03395707776401e-07	0.000214083507916803	ENSMUSG00000042808/ENSMUSG00000024990/ENSMUSG00000037010/ENSMUSG00000058579/ENSMUSG00000023951/ENSMUSG00000037600/ENSMUSG00000034701/ENSMUSG00000063727/ENSMUSG00000029193/ENSMUSG00000022797/ENSMUSG00000021803/ENSMUSG00000037493/ENSMUSG00000047281/ENSMUSG00000019577/ENSMUSG00000027398/ENSMUSG00000040016/ENSMUSG00000030873/ENSMUSG00000042251/ENSMUSG00000016494/ENSMUSG00000041681/ENSMUSG00000021360/…	Gpx2/Rbp4/Apln/Cela2a/Vegfa/Kdf1/Neurod1/Tnfrsf11b/Cckar/Tfrc/Cdhr1/Cib2/Sfn/Pdk4/Il1b/Ptger3/Scnn1b/Pm20d1/Cd34/Iapp/Gcnt2/Adora1/Ush1c/Fgf7/Prom1/Mak/Ihh/Scnn1a/Cxadr/Cldn4/Dlk1/Cdh1/Bax	33
BP	GO:0090277	positive regulation of peptide hormone secretion	17/715	113/18867	1.19826044172803e-06	0.000322186411399792	ENSMUSG00000024990/ENSMUSG00000029644/ENSMUSG00000037010/ENSMUSG00000044453/ENSMUSG00000027168/ENSMUSG00000019900/ENSMUSG00000022900/ENSMUSG00000041798/ENSMUSG00000029193/ENSMUSG00000035187/ENSMUSG00000027674/ENSMUSG00000031075/ENSMUSG00000024027/ENSMUSG00000033860/ENSMUSG00000014351/ENSMUSG00000029482/ENSMUSG00000015401	Rbp4/Pdx1/Apln/Ffar1/Pax6/Rfx6/Ildr1/Gck/Cckar/Nkx6-1/Pex5l/Ano1/Glp1r/Fgg/Gip/Aacs/Cltrn	17
BP	GO:0009404	toxin metabolic process	8/715	23/18867	1.20980581609873e-06	0.000322186411399792	ENSMUSG00000032315/ENSMUSG00000028179/ENSMUSG00000024087/ENSMUSG00000025068/ENSMUSG00000005803/ENSMUSG00000024039/ENSMUSG00000010651/ENSMUSG00000025934	Cyp1a1/Cth/Cyp1b1/Gsto1/Sqor/Cbs/Acaa1b/Gsta3	8
BP	GO:0031018	endocrine pancreas development	11/715	48/18867	1.34573127238387e-06	0.000337303585389863	ENSMUSG00000029644/ENSMUSG00000001566/ENSMUSG00000027434/ENSMUSG00000027168/ENSMUSG00000019900/ENSMUSG00000034701/ENSMUSG00000041309/ENSMUSG00000037025/ENSMUSG00000035187/ENSMUSG00000068154/ENSMUSG00000014351	Pdx1/Mnx1/Nkx2-2/Pax6/Rfx6/Neurod1/Nkx6-2/Foxa2/Nkx6-1/Insm1/Gip	11
BP	GO:0002791	regulation of peptide secretion	40/715	479/18867	2.69942362274675e-06	0.000639013558695773	ENSMUSG00000024990/ENSMUSG00000029644/ENSMUSG00000031255/ENSMUSG00000037010/ENSMUSG00000044453/ENSMUSG00000054200/ENSMUSG00000040136/ENSMUSG00000027168/ENSMUSG00000019900/ENSMUSG00000022900/ENSMUSG00000041798/ENSMUSG00000029994/ENSMUSG00000037025/ENSMUSG00000029193/ENSMUSG00000035187/ENSMUSG00000027674/ENSMUSG00000027984/ENSMUSG00000026834/ENSMUSG00000020847/ENSMUSG00000027398/ENSMUSG00000047821/…	Rbp4/Pdx1/Sytl4/Apln/Ffar1/Ffar4/Abcc8/Pax6/Rfx6/Ildr1/Gck/Anxa4/Foxa2/Cckar/Nkx6-1/Pex5l/Hadh/Acvr1c/Rph3al/Il1b/Trim16/Kcnq1/Ano1/Glp1r/Ptger3/Exph5/Cd34/Egf/Adora1/Nucb2/Fgg/Krt20/Gip/Aacs/Llgl2/Ifng/G6pc2/Cltrn/F2rl1/Kcnj11	40
BP	GO:1901142	insulin metabolic process	6/715	13/18867	3.96260172456382e-06	0.000888665576229812	ENSMUSG00000027419/ENSMUSG00000027168/ENSMUSG00000057069/ENSMUSG00000025196/ENSMUSG00000030659/ENSMUSG00000037852	Pcsk2/Pax6/Ero1lb/Cpn1/Nucb2/Cpe	6
BP	GO:0051196	regulation of coenzyme metabolic process	10/715	46/18867	6.78867603203802e-06	0.0014463274286257	ENSMUSG00000020108/ENSMUSG00000038871/ENSMUSG00000041798/ENSMUSG00000069805/ENSMUSG00000019577/ENSMUSG00000023019/ENSMUSG00000032418/ENSMUSG00000003541/ENSMUSG00000016194/ENSMUSG00000038028	Ddit4/Bpgm/Gck/Fbp1/Pdk4/Gpd1/Me1/Ier3/Hsd11b1/Tigar	10
BP	GO:0050878	regulation of body fluid levels	29/715	317/18867	1.16941376166825e-05	0.00237279620879448	ENSMUSG00000037010/ENSMUSG00000022505/ENSMUSG00000044139/ENSMUSG00000061947/ENSMUSG00000058579/ENSMUSG00000024386/ENSMUSG00000023951/ENSMUSG00000037600/ENSMUSG00000021950/ENSMUSG00000037025/ENSMUSG00000029193/ENSMUSG00000024899/ENSMUSG00000026818/ENSMUSG00000047281/ENSMUSG00000028128/ENSMUSG00000040016/ENSMUSG00000030873/ENSMUSG00000044338/ENSMUSG00000016494/ENSMUSG00000042429/ENSMUSG00000032978/…	Apln/Emp2/Prss53/Serpina10/Cela2a/Proc/Vegfa/Kdf1/Anxa8/Foxa2/Cckar/Papss2/Cel/Sfn/F3/Ptger3/Scnn1b/Aplnr/Cd34/Adora1/Guca2b/Kng2/Fgg/Scnn1a/F2rl1/Cldn4/Slc7a11/Cd9/Cdh1	29
BP	GO:0006140	regulation of nucleotide metabolic process	19/715	163/18867	1.38454488008745e-05	0.00260884813198492	ENSMUSG00000020108/ENSMUSG00000021194/ENSMUSG00000038871/ENSMUSG00000041798/ENSMUSG00000023951/ENSMUSG00000069805/ENSMUSG00000028755/ENSMUSG00000041046/ENSMUSG00000032978/ENSMUSG00000024039/ENSMUSG00000023019/ENSMUSG00000032418/ENSMUSG00000020793/ENSMUSG00000003541/ENSMUSG00000028982/ENSMUSG00000016194/ENSMUSG00000038028/ENSMUSG00000114755/ENSMUSG00000034353	Ddit4/Chga/Bpgm/Gck/Vegfa/Fbp1/Cda/Ramp3/Guca2b/Cbs/Gpd1/Me1/Galr2/Ier3/Slc25a33/Hsd11b1/Tigar/Galr3/Ramp1	19
BP	GO:0016042	lipid catabolic process	27/715	287/18867	1.40820246504701e-05	0.00260884813198492	ENSMUSG00000053846/ENSMUSG00000028601/ENSMUSG00000027984/ENSMUSG00000024225/ENSMUSG00000029762/ENSMUSG00000024087/ENSMUSG00000025091/ENSMUSG00000026818/ENSMUSG00000025277/ENSMUSG00000026664/ENSMUSG00000027398/ENSMUSG00000028749/ENSMUSG00000019806/ENSMUSG00000020609/ENSMUSG00000090124/ENSMUSG00000042429/ENSMUSG00000044626/ENSMUSG00000036834/ENSMUSG00000010651/ENSMUSG00000005447/ENSMUSG00000021751/…	Lipg/Echdc2/Hadh/Clps/Akr1b8/Cyp1b1/Pnliprp2/Cel/Abhd6/Phyh/Il1b/Pla2g2f/Aig1/Apob/Ugt1a7c/Adora1/Liph/Plch1/Acaa1b/Pafah1b3/Acox2/Neu1/Hsd11b1/Abhd3/Pla2g2c/Ces2e/Pla2g12a	27
BP	GO:0008202	steroid metabolic process	26/715	272/18867	1.52968054805419e-05	0.00271582033969121	ENSMUSG00000032315/ENSMUSG00000023433/ENSMUSG00000024799/ENSMUSG00000037025/ENSMUSG00000078650/ENSMUSG00000079262/ENSMUSG00000021211/ENSMUSG00000024087/ENSMUSG00000026818/ENSMUSG00000029727/ENSMUSG00000027398/ENSMUSG00000026675/ENSMUSG00000044254/ENSMUSG00000020609/ENSMUSG00000021594/ENSMUSG00000027358/ENSMUSG00000090124/ENSMUSG00000021213/ENSMUSG00000031604/ENSMUSG00000055170/ENSMUSG00000016194/…	Cyp1a1/Cela3b/Tm7sf2/Foxa2/G6pc/Slco1a6/Akr1c12/Cyp1b1/Cel/Cyp3a13/Il1b/Hsd17b7/Pcsk9/Apob/Srd5a1/Bmp2/Ugt1a7c/Akr1c13/Msmo1/Ifng/Hsd11b1/Gc/Cyb5r1/Fdft1/Cyp51/Dgat2	26
BP	GO:1903531	negative regulation of secretion by cell	22/715	210/18867	1.66652704484282e-05	0.00280920672641362	ENSMUSG00000031255/ENSMUSG00000040147/ENSMUSG00000054200/ENSMUSG00000021194/ENSMUSG00000040136/ENSMUSG00000041798/ENSMUSG00000029994/ENSMUSG00000027984/ENSMUSG00000026834/ENSMUSG00000037434/ENSMUSG00000027398/ENSMUSG00000009545/ENSMUSG00000024798/ENSMUSG00000040016/ENSMUSG00000042812/ENSMUSG00000016494/ENSMUSG00000042429/ENSMUSG00000030659/ENSMUSG00000021678/ENSMUSG00000058755/ENSMUSG00000096146/…	Sytl4/Maob/Ffar4/Chga/Abcc8/Gck/Anxa4/Hadh/Acvr1c/Slc30a1/Il1b/Kcnq1/Htr7/Ptger3/Foxf1/Cd34/Adora1/Nucb2/F2rl1/Osm/Kcnj11/Ppp1r9a	22
BP	GO:1901615	organic hydroxy compound metabolic process	35/715	428/18867	1.76777920614525e-05	0.00280920672641362	ENSMUSG00000024990/ENSMUSG00000074207/ENSMUSG00000040147/ENSMUSG00000023433/ENSMUSG00000061808/ENSMUSG00000037580/ENSMUSG00000024799/ENSMUSG00000025921/ENSMUSG00000079262/ENSMUSG00000020098/ENSMUSG00000029762/ENSMUSG00000038776/ENSMUSG00000029273/ENSMUSG00000024087/ENSMUSG00000026818/ENSMUSG00000027398/ENSMUSG00000026675/ENSMUSG00000044254/ENSMUSG00000034785/ENSMUSG00000020609/ENSMUSG00000068154/…	Rbp4/Adh1/Maob/Cela3b/Ttr/Gch1/Tm7sf2/Rdh10/Slco1a6/Pcbd1/Akr1b8/Ephx1/Sult1d1/Cyp1b1/Cel/Il1b/Hsd17b7/Pcsk9/Dio1/Apob/Insm1/Bmp2/Acer2/Cpq/Msmo1/Mtmr7/Ifng/Tigar/Gc/Cyb5r1/Fdft1/Adh7/Cyp51/Ddc/Dgat2	35
BP	GO:0031016	pancreas development	13/715	85/18867	1.78006528075963e-05	0.00280920672641362	ENSMUSG00000029644/ENSMUSG00000001566/ENSMUSG00000027434/ENSMUSG00000027168/ENSMUSG00000019900/ENSMUSG00000034701/ENSMUSG00000041309/ENSMUSG00000037025/ENSMUSG00000035187/ENSMUSG00000068154/ENSMUSG00000042812/ENSMUSG00000014351/ENSMUSG00000006538	Pdx1/Mnx1/Nkx2-2/Pax6/Rfx6/Neurod1/Nkx6-2/Foxa2/Nkx6-1/Insm1/Foxf1/Gip/Ihh	13
BP	GO:0043616	keratinocyte proliferation	9/715	42/18867	2.22287582575498e-05	0.00338274067626499	ENSMUSG00000037600/ENSMUSG00000026638/ENSMUSG00000047281/ENSMUSG00000029377/ENSMUSG00000037279/ENSMUSG00000021477/ENSMUSG00000115388/ENSMUSG00000027208/ENSMUSG00000031841	Kdf1/Irf6/Sfn/Ereg/Ovol2/Ctsl/Eppk1/Fgf7/Cdh13	9
BP	GO:0098742	cell-cell adhesion via plasma-membrane adhesion molecules	19/715	169/18867	2.31728134869365e-05	0.0034048054575116	ENSMUSG00000044279/ENSMUSG00000056632/ENSMUSG00000021803/ENSMUSG00000024331/ENSMUSG00000003032/ENSMUSG00000037995/ENSMUSG00000027358/ENSMUSG00000006411/ENSMUSG00000028217/ENSMUSG00000045394/ENSMUSG00000070473/ENSMUSG00000031841/ENSMUSG00000034918/ENSMUSG00000047230/ENSMUSG00000022865/ENSMUSG00000008090/ENSMUSG00000048218/ENSMUSG00000071552/ENSMUSG00000000303	Crb3/Dsg3/Cdhr1/Dsc2/Klf4/Igsf9/Bmp2/Nectin4/Cdh17/Epcam/Cldn3/Cdh13/Cdhr2/Cldn2/Cxadr/Fgfrl1/Amigo2/Tigit/Cdh1	19
BP	GO:0046887	positive regulation of hormone secretion	18/715	156/18867	2.66005384633914e-05	0.00377816314641702	ENSMUSG00000024990/ENSMUSG00000029644/ENSMUSG00000037010/ENSMUSG00000044453/ENSMUSG00000027168/ENSMUSG00000019900/ENSMUSG00000022900/ENSMUSG00000041798/ENSMUSG00000029193/ENSMUSG00000035187/ENSMUSG00000027674/ENSMUSG00000031075/ENSMUSG00000024027/ENSMUSG00000030659/ENSMUSG00000033860/ENSMUSG00000014351/ENSMUSG00000029482/ENSMUSG00000015401	Rbp4/Pdx1/Apln/Ffar1/Pax6/Rfx6/Ildr1/Gck/Cckar/Nkx6-1/Pex5l/Ano1/Glp1r/Nucb2/Fgg/Gip/Aacs/Cltrn	18
BP	GO:0046394	carboxylic acid biosynthetic process	29/715	332/18867	2.78108027780804e-05	0.00382263969798067	ENSMUSG00000032315/ENSMUSG00000020108/ENSMUSG00000038871/ENSMUSG00000028307/ENSMUSG00000041798/ENSMUSG00000037580/ENSMUSG00000069805/ENSMUSG00000033427/ENSMUSG00000025921/ENSMUSG00000028179/ENSMUSG00000032883/ENSMUSG00000025068/ENSMUSG00000019577/ENSMUSG00000027398/ENSMUSG00000008035/ENSMUSG00000021364/ENSMUSG00000020629/ENSMUSG00000028017/ENSMUSG00000024039/ENSMUSG00000070880/ENSMUSG00000023019/…	Cyp1a1/Ddit4/Bpgm/Aldob/Gck/Gch1/Fbp1/Upb1/Rdh10/Cth/Acsl3/Gsto1/Pdk4/Il1b/Mid1ip1/Elovl2/Adi1/Egf/Cbs/Gad1/Gpd1/Pycr2/Ier3/Gulo/Tigar/Abhd3/Pklr/Fa2h/Hacd2	29
BP	GO:0016053	organic acid biosynthetic process	29/715	333/18867	2.93949577839296e-05	0.00391412234741638	ENSMUSG00000032315/ENSMUSG00000020108/ENSMUSG00000038871/ENSMUSG00000028307/ENSMUSG00000041798/ENSMUSG00000037580/ENSMUSG00000069805/ENSMUSG00000033427/ENSMUSG00000025921/ENSMUSG00000028179/ENSMUSG00000032883/ENSMUSG00000025068/ENSMUSG00000019577/ENSMUSG00000027398/ENSMUSG00000008035/ENSMUSG00000021364/ENSMUSG00000020629/ENSMUSG00000028017/ENSMUSG00000024039/ENSMUSG00000070880/ENSMUSG00000023019/…	Cyp1a1/Ddit4/Bpgm/Aldob/Gck/Gch1/Fbp1/Upb1/Rdh10/Cth/Acsl3/Gsto1/Pdk4/Il1b/Mid1ip1/Elovl2/Adi1/Egf/Cbs/Gad1/Gpd1/Pycr2/Ier3/Gulo/Tigar/Abhd3/Pklr/Fa2h/Hacd2	29
BP	GO:0046364	monosaccharide biosynthetic process	12/715	78/18867	3.50390048296413e-05	0.00449026525742461	ENSMUSG00000024990/ENSMUSG00000038871/ENSMUSG00000041798/ENSMUSG00000069805/ENSMUSG00000078650/ENSMUSG00000024892/ENSMUSG00000025068/ENSMUSG00000023019/ENSMUSG00000034450/ENSMUSG00000005232/ENSMUSG00000002769/ENSMUSG00000030747	Rbp4/Bpgm/Gck/Fbp1/G6pc/Pcx/Gsto1/Gpd1/Gulo/G6pc2/Gnmt/Dgat2	12
BP	GO:0042572	retinol metabolic process	6/715	18/18867	3.64291985742106e-05	0.00449026525742461	ENSMUSG00000024990/ENSMUSG00000074207/ENSMUSG00000061808/ENSMUSG00000025921/ENSMUSG00000024087/ENSMUSG00000055301	Rbp4/Adh1/Ttr/Rdh10/Cyp1b1/Adh7	6
BP	GO:0051048	negative regulation of secretion	23/715	237/18867	3.68831926800895e-05	0.00449026525742461	ENSMUSG00000031255/ENSMUSG00000040147/ENSMUSG00000054200/ENSMUSG00000021194/ENSMUSG00000040136/ENSMUSG00000041798/ENSMUSG00000029994/ENSMUSG00000027984/ENSMUSG00000026834/ENSMUSG00000037434/ENSMUSG00000027398/ENSMUSG00000009545/ENSMUSG00000024798/ENSMUSG00000040016/ENSMUSG00000042812/ENSMUSG00000016494/ENSMUSG00000028017/ENSMUSG00000042429/ENSMUSG00000030659/ENSMUSG00000021678/ENSMUSG00000058755/…	Sytl4/Maob/Ffar4/Chga/Abcc8/Gck/Anxa4/Hadh/Acvr1c/Slc30a1/Il1b/Kcnq1/Htr7/Ptger3/Foxf1/Cd34/Egf/Adora1/Nucb2/F2rl1/Osm/Kcnj11/Ppp1r9a	23
BP	GO:0050678	regulation of epithelial cell proliferation	29/715	338/18867	3.86131023034088e-05	0.00457028969207847	ENSMUSG00000037010/ENSMUSG00000027168/ENSMUSG00000023951/ENSMUSG00000037600/ENSMUSG00000084128/ENSMUSG00000023336/ENSMUSG00000047281/ENSMUSG00000040728/ENSMUSG00000028128/ENSMUSG00000059668/ENSMUSG00000051397/ENSMUSG00000027358/ENSMUSG00000044338/ENSMUSG00000037279/ENSMUSG00000017724/ENSMUSG00000021477/ENSMUSG00000021576/ENSMUSG00000115388/ENSMUSG00000027208/ENSMUSG00000055170/ENSMUSG00000031841/…	Apln/Pax6/Vegfa/Kdf1/Esrp2/Wfdc1/Sfn/Esrp1/F3/Krt4/Tacstd2/Bmp2/Aplnr/Ovol2/Etv4/Ctsl/Pdcd6/Eppk1/Fgf7/Ifng/Cdh13/Ift57/Ihh/Cxadr/Marveld3/Dlk1/Cdh1/Bax/Stox1	29
BP	GO:0062012	regulation of small molecule metabolic process	32/715	394/18867	4.58077925080845e-05	0.00527532442910671	ENSMUSG00000020108/ENSMUSG00000021194/ENSMUSG00000038871/ENSMUSG00000041798/ENSMUSG00000023951/ENSMUSG00000069805/ENSMUSG00000037025/ENSMUSG00000028755/ENSMUSG00000019577/ENSMUSG00000027398/ENSMUSG00000041046/ENSMUSG00000020609/ENSMUSG00000008035/ENSMUSG00000027358/ENSMUSG00000028017/ENSMUSG00000032978/ENSMUSG00000024039/ENSMUSG00000030659/ENSMUSG00000023019/ENSMUSG00000032418/ENSMUSG00000020793/…	Ddit4/Chga/Bpgm/Gck/Vegfa/Fbp1/Foxa2/Cda/Pdk4/Il1b/Ramp3/Apob/Mid1ip1/Bmp2/Egf/Guca2b/Cbs/Nucb2/Gpd1/Me1/Galr2/Ier3/Igfbp4/Slc25a33/Ifng/Hsd11b1/Tigar/Gnmt/Gcgr/Galr3/Dgat2/Ramp1	32
BP	GO:0007162	negative regulation of cell adhesion	24/715	261/18867	5.99891838402472e-05	0.00672668190377087	ENSMUSG00000022780/ENSMUSG00000060803/ENSMUSG00000023951/ENSMUSG00000024087/ENSMUSG00000003032/ENSMUSG00000013418/ENSMUSG00000074227/ENSMUSG00000028749/ENSMUSG00000040016/ENSMUSG00000051397/ENSMUSG00000027358/ENSMUSG00000017009/ENSMUSG00000021360/ENSMUSG00000038007/ENSMUSG00000033860/ENSMUSG00000050335/ENSMUSG00000045394/ENSMUSG00000031841/ENSMUSG00000018569/ENSMUSG00000006538/ENSMUSG00000031465/…	Meltf/Gstp1/Vegfa/Cyp1b1/Klf4/B4galnt2/Spint2/Pla2g2f/Ptger3/Tacstd2/Bmp2/Sdc4/Gcnt2/Acer2/Fgg/Lgals3/Epcam/Cdh13/Cldn7/Ihh/Angpt2/Cd9/Tigit/Cdh1	24
BP	GO:0051193	regulation of cofactor metabolic process	10/715	59/18867	6.71065547267602e-05	0.00733182127412115	ENSMUSG00000020108/ENSMUSG00000038871/ENSMUSG00000041798/ENSMUSG00000069805/ENSMUSG00000019577/ENSMUSG00000023019/ENSMUSG00000032418/ENSMUSG00000003541/ENSMUSG00000016194/ENSMUSG00000038028	Ddit4/Bpgm/Gck/Fbp1/Pdk4/Gpd1/Me1/Ier3/Hsd11b1/Tigar	10
BP	GO:0051156	glucose 6-phosphate metabolic process	6/715	20/18867	7.12783937489383e-05	0.00759293089410565	ENSMUSG00000038871/ENSMUSG00000041798/ENSMUSG00000078650/ENSMUSG00000016194/ENSMUSG00000038028/ENSMUSG00000005232	Bpgm/Gck/G6pc/Hsd11b1/Tigar/G6pc2	6
BP	GO:0002793	positive regulation of peptide secretion	26/715	299/18867	7.67926037873895e-05	0.00798081182287968	ENSMUSG00000024990/ENSMUSG00000029644/ENSMUSG00000031255/ENSMUSG00000037010/ENSMUSG00000044453/ENSMUSG00000027168/ENSMUSG00000019900/ENSMUSG00000022900/ENSMUSG00000041798/ENSMUSG00000029193/ENSMUSG00000035187/ENSMUSG00000027674/ENSMUSG00000020847/ENSMUSG00000027398/ENSMUSG00000047821/ENSMUSG00000031075/ENSMUSG00000024027/ENSMUSG00000034584/ENSMUSG00000016494/ENSMUSG00000042429/ENSMUSG00000033860/…	Rbp4/Pdx1/Sytl4/Apln/Ffar1/Pax6/Rfx6/Ildr1/Gck/Cckar/Nkx6-1/Pex5l/Rph3al/Il1b/Trim16/Ano1/Glp1r/Exph5/Cd34/Adora1/Fgg/Gip/Aacs/Ifng/Cltrn/F2rl1	26
BP	GO:0001763	morphogenesis of a branching structure	22/715	237/18867	0.000104651937144629	0.0106171881946016	ENSMUSG00000023951/ENSMUSG00000084128/ENSMUSG00000037025/ENSMUSG00000025921/ENSMUSG00000028780/ENSMUSG00000074227/ENSMUSG00000027398/ENSMUSG00000040728/ENSMUSG00000042812/ENSMUSG00000051397/ENSMUSG00000027358/ENSMUSG00000029378/ENSMUSG00000017724/ENSMUSG00000028017/ENSMUSG00000031665/ENSMUSG00000027208/ENSMUSG00000020782/ENSMUSG00000006538/ENSMUSG00000040998/ENSMUSG00000037852/ENSMUSG00000000303/…	Vegfa/Esrp2/Foxa2/Rdh10/Sema3c/Spint2/Il1b/Esrp1/Foxf1/Tacstd2/Bmp2/Areg/Etv4/Egf/Sall1/Fgf7/Llgl2/Ihh/Npnt/Cpe/Cdh1/Spint1	22
BP	GO:0016540	protein autoprocessing	5/715	14/18867	0.000116012527411931	0.0114960320767962	ENSMUSG00000027419/ENSMUSG00000004552/ENSMUSG00000000385/ENSMUSG00000044254/ENSMUSG00000021477	Pcsk2/Ctse/Tmprss2/Pcsk9/Ctsl	5
BP	GO:0006066	alcohol metabolic process	23/715	257/18867	0.000127711339823078	0.0122484481094719	ENSMUSG00000024990/ENSMUSG00000074207/ENSMUSG00000023433/ENSMUSG00000061808/ENSMUSG00000037580/ENSMUSG00000024799/ENSMUSG00000025921/ENSMUSG00000020098/ENSMUSG00000029762/ENSMUSG00000038776/ENSMUSG00000024087/ENSMUSG00000026818/ENSMUSG00000027398/ENSMUSG00000026675/ENSMUSG00000044254/ENSMUSG00000020609/ENSMUSG00000038007/ENSMUSG00000039431/ENSMUSG00000055170/ENSMUSG00000021273/ENSMUSG00000055301/…	Rbp4/Adh1/Cela3b/Ttr/Gch1/Tm7sf2/Rdh10/Pcbd1/Akr1b8/Ephx1/Cyp1b1/Cel/Il1b/Hsd17b7/Pcsk9/Apob/Acer2/Mtmr7/Ifng/Fdft1/Adh7/Cyp51/Dgat2	23
BP	GO:0035883	enteroendocrine cell differentiation	7/715	31/18867	0.000129354650299516	0.0122484481094719	ENSMUSG00000029644/ENSMUSG00000027434/ENSMUSG00000027168/ENSMUSG00000019900/ENSMUSG00000034701/ENSMUSG00000035187/ENSMUSG00000068154	Pdx1/Nkx2-2/Pax6/Rfx6/Neurod1/Nkx6-1/Insm1	7
BP	GO:0034754	cellular hormone metabolic process	12/715	90/18867	0.000146052159815816	0.0135288750646781	ENSMUSG00000032315/ENSMUSG00000024990/ENSMUSG00000074207/ENSMUSG00000061808/ENSMUSG00000025921/ENSMUSG00000021211/ENSMUSG00000024087/ENSMUSG00000021594/ENSMUSG00000027358/ENSMUSG00000090124/ENSMUSG00000021213/ENSMUSG00000055301	Cyp1a1/Rbp4/Adh1/Ttr/Rdh10/Akr1c12/Cyp1b1/Srd5a1/Bmp2/Ugt1a7c/Akr1c13/Adh7	12
BP	GO:0005996	monosaccharide metabolic process	22/715	243/18867	0.000150471989388252	0.0136417265273052	ENSMUSG00000024990/ENSMUSG00000029644/ENSMUSG00000038871/ENSMUSG00000028307/ENSMUSG00000041798/ENSMUSG00000069805/ENSMUSG00000037025/ENSMUSG00000078650/ENSMUSG00000024892/ENSMUSG00000025068/ENSMUSG00000019577/ENSMUSG00000090124/ENSMUSG00000054545/ENSMUSG00000023019/ENSMUSG00000017493/ENSMUSG00000034450/ENSMUSG00000038028/ENSMUSG00000005232/ENSMUSG00000002769/ENSMUSG00000025127/ENSMUSG00000096146/…	Rbp4/Pdx1/Bpgm/Aldob/Gck/Fbp1/Foxa2/G6pc/Pcx/Gsto1/Pdk4/Ugt1a7c/Ugt1a6a/Gpd1/Igfbp4/Gulo/Tigar/G6pc2/Gnmt/Gcgr/Kcnj11/Dgat2	22
BP	GO:0034308	primary alcohol metabolic process	7/715	32/18867	0.000160204655047394	0.0138516994719769	ENSMUSG00000024990/ENSMUSG00000074207/ENSMUSG00000061808/ENSMUSG00000025921/ENSMUSG00000029762/ENSMUSG00000024087/ENSMUSG00000055301	Rbp4/Adh1/Ttr/Rdh10/Akr1b8/Cyp1b1/Adh7	7
BP	GO:0050708	regulation of protein secretion	33/715	440/18867	0.000161382500965321	0.0138516994719769	ENSMUSG00000024990/ENSMUSG00000029644/ENSMUSG00000031255/ENSMUSG00000044453/ENSMUSG00000054200/ENSMUSG00000040136/ENSMUSG00000019900/ENSMUSG00000041798/ENSMUSG00000029994/ENSMUSG00000037025/ENSMUSG00000035187/ENSMUSG00000027984/ENSMUSG00000026834/ENSMUSG00000020847/ENSMUSG00000027398/ENSMUSG00000047821/ENSMUSG00000009545/ENSMUSG00000031075/ENSMUSG00000024027/ENSMUSG00000040016/ENSMUSG00000034584/…	Rbp4/Pdx1/Sytl4/Ffar1/Ffar4/Abcc8/Rfx6/Gck/Anxa4/Foxa2/Nkx6-1/Hadh/Acvr1c/Rph3al/Il1b/Trim16/Kcnq1/Ano1/Glp1r/Ptger3/Exph5/Cd34/Egf/Fgg/Krt20/Gip/Aacs/Llgl2/Ifng/G6pc2/Cltrn/F2rl1/Kcnj11	33
BP	GO:0046888	negative regulation of hormone secretion	12/715	91/18867	0.000162540477258588	0.0138516994719769	ENSMUSG00000031255/ENSMUSG00000040136/ENSMUSG00000041798/ENSMUSG00000027984/ENSMUSG00000026834/ENSMUSG00000027398/ENSMUSG00000009545/ENSMUSG00000040016/ENSMUSG00000042429/ENSMUSG00000030659/ENSMUSG00000058755/ENSMUSG00000096146	Sytl4/Abcc8/Gck/Hadh/Acvr1c/Il1b/Kcnq1/Ptger3/Adora1/Nucb2/Osm/Kcnj11	12
BP	GO:0032530	regulation of microvillus organization	5/715	15/18867	0.000168604601258297	0.014086749136502	ENSMUSG00000049493/ENSMUSG00000030838/ENSMUSG00000005148/ENSMUSG00000026175/ENSMUSG00000034918	Pls1/Ush1c/Klf5/Vil1/Cdhr2	5
BP	GO:0006721	terpenoid metabolic process	9/715	54/18867	0.000176687008035955	0.0144781411777154	ENSMUSG00000032315/ENSMUSG00000024990/ENSMUSG00000074207/ENSMUSG00000061808/ENSMUSG00000025921/ENSMUSG00000029762/ENSMUSG00000024087/ENSMUSG00000021273/ENSMUSG00000055301	Cyp1a1/Rbp4/Adh1/Ttr/Rdh10/Akr1b8/Cyp1b1/Fdft1/Adh7	9
BP	GO:0002065	columnar/cuboidal epithelial cell differentiation	15/715	136/18867	0.00020297960894176	0.0161168570728481	ENSMUSG00000029644/ENSMUSG00000027434/ENSMUSG00000027168/ENSMUSG00000019900/ENSMUSG00000034701/ENSMUSG00000035187/ENSMUSG00000068154/ENSMUSG00000027358/ENSMUSG00000030838/ENSMUSG00000001039/ENSMUSG00000005148/ENSMUSG00000038028/ENSMUSG00000023959/ENSMUSG00000024215/ENSMUSG00000000303	Pdx1/Nkx2-2/Pax6/Rfx6/Neurod1/Nkx6-1/Insm1/Bmp2/Ush1c/B9d1/Klf5/Tigar/Clic5/Spdef/Cdh1	15
BP	GO:0002067	glandular epithelial cell differentiation	9/715	55/18867	0.00020425024218113	0.0161168570728481	ENSMUSG00000029644/ENSMUSG00000027434/ENSMUSG00000027168/ENSMUSG00000019900/ENSMUSG00000034701/ENSMUSG00000035187/ENSMUSG00000068154/ENSMUSG00000027358/ENSMUSG00000024215	Pdx1/Nkx2-2/Pax6/Rfx6/Neurod1/Nkx6-1/Insm1/Bmp2/Spdef	9
BP	GO:0032024	positive regulation of insulin secretion	11/715	81/18867	0.000232184716111985	0.0179879831882394	ENSMUSG00000024990/ENSMUSG00000029644/ENSMUSG00000044453/ENSMUSG00000019900/ENSMUSG00000041798/ENSMUSG00000035187/ENSMUSG00000031075/ENSMUSG00000024027/ENSMUSG00000014351/ENSMUSG00000029482/ENSMUSG00000015401	Rbp4/Pdx1/Ffar1/Rfx6/Gck/Nkx6-1/Ano1/Glp1r/Gip/Aacs/Cltrn	11
BP	GO:0016051	carbohydrate biosynthetic process	19/715	201/18867	0.000240312927099773	0.018285238970931	ENSMUSG00000024990/ENSMUSG00000038871/ENSMUSG00000041798/ENSMUSG00000069805/ENSMUSG00000078650/ENSMUSG00000024892/ENSMUSG00000025068/ENSMUSG00000031803/ENSMUSG00000060402/ENSMUSG00000030244/ENSMUSG00000032038/ENSMUSG00000028017/ENSMUSG00000026994/ENSMUSG00000023019/ENSMUSG00000074892/ENSMUSG00000034450/ENSMUSG00000005232/ENSMUSG00000002769/ENSMUSG00000030747	Rbp4/Bpgm/Gck/Fbp1/G6pc/Pcx/Gsto1/B3gnt3/Chst8/Gys2/St3gal4/Egf/Galnt3/Gpd1/B3galt5/Gulo/G6pc2/Gnmt/Dgat2	19
BP	GO:0043470	regulation of carbohydrate catabolic process	8/715	45/18867	0.000254382534809255	0.0189844306167868	ENSMUSG00000020108/ENSMUSG00000038871/ENSMUSG00000041798/ENSMUSG00000069805/ENSMUSG00000023019/ENSMUSG00000003541/ENSMUSG00000016194/ENSMUSG00000038028	Ddit4/Bpgm/Gck/Fbp1/Gpd1/Ier3/Hsd11b1/Tigar	8
BP	GO:0006094	gluconeogenesis	10/715	69/18867	0.000258412808207847	0.0189844306167868	ENSMUSG00000024990/ENSMUSG00000038871/ENSMUSG00000041798/ENSMUSG00000069805/ENSMUSG00000078650/ENSMUSG00000024892/ENSMUSG00000023019/ENSMUSG00000005232/ENSMUSG00000002769/ENSMUSG00000030747	Rbp4/Bpgm/Gck/Fbp1/G6pc/Pcx/Gpd1/G6pc2/Gnmt/Dgat2	10
BP	GO:0061138	morphogenesis of a branching epithelium	20/715	219/18867	0.000263843194070598	0.0190548449141495	ENSMUSG00000023951/ENSMUSG00000084128/ENSMUSG00000037025/ENSMUSG00000025921/ENSMUSG00000028780/ENSMUSG00000074227/ENSMUSG00000040728/ENSMUSG00000042812/ENSMUSG00000051397/ENSMUSG00000027358/ENSMUSG00000029378/ENSMUSG00000017724/ENSMUSG00000028017/ENSMUSG00000031665/ENSMUSG00000027208/ENSMUSG00000020782/ENSMUSG00000006538/ENSMUSG00000040998/ENSMUSG00000000303/ENSMUSG00000027315	Vegfa/Esrp2/Foxa2/Rdh10/Sema3c/Spint2/Esrp1/Foxf1/Tacstd2/Bmp2/Areg/Etv4/Egf/Sall1/Fgf7/Llgl2/Ihh/Npnt/Cdh1/Spint1	20
BP	GO:0051047	positive regulation of secretion	34/715	473/18867	0.000285694788170979	0.0202890915399424	ENSMUSG00000024990/ENSMUSG00000029644/ENSMUSG00000031255/ENSMUSG00000037010/ENSMUSG00000044453/ENSMUSG00000027168/ENSMUSG00000019900/ENSMUSG00000022900/ENSMUSG00000041798/ENSMUSG00000032532/ENSMUSG00000029193/ENSMUSG00000020592/ENSMUSG00000035187/ENSMUSG00000027674/ENSMUSG00000020847/ENSMUSG00000032883/ENSMUSG00000027398/ENSMUSG00000047821/ENSMUSG00000009545/ENSMUSG00000031075/ENSMUSG00000024027/…	Rbp4/Pdx1/Sytl4/Apln/Ffar1/Pax6/Rfx6/Ildr1/Gck/Cck/Cckar/Sdc1/Nkx6-1/Pex5l/Rph3al/Acsl3/Il1b/Trim16/Kcnq1/Ano1/Glp1r/Exph5/Cd34/Sdc4/Adora1/Nucb2/Fgg/Lgals3/Gip/Aacs/Ifng/Cltrn/F2rl1/Pla2r1	34
BP	GO:0006090	pyruvate metabolic process	12/715	97/18867	0.000298732035940602	0.0208671672974246	ENSMUSG00000020108/ENSMUSG00000038871/ENSMUSG00000028307/ENSMUSG00000041798/ENSMUSG00000069805/ENSMUSG00000024892/ENSMUSG00000019577/ENSMUSG00000023019/ENSMUSG00000032418/ENSMUSG00000003541/ENSMUSG00000038028/ENSMUSG00000041237	Ddit4/Bpgm/Aldob/Gck/Fbp1/Pcx/Pdk4/Gpd1/Me1/Ier3/Tigar/Pklr	12
BP	GO:0030216	keratinocyte differentiation	13/715	112/18867	0.000321155137727613	0.0220464962915402	ENSMUSG00000027168/ENSMUSG00000058354/ENSMUSG00000037600/ENSMUSG00000074445/ENSMUSG00000026638/ENSMUSG00000047281/ENSMUSG00000047821/ENSMUSG00000078664/ENSMUSG00000034584/ENSMUSG00000037279/ENSMUSG00000022123/ENSMUSG00000030510/ENSMUSG00000035557	Pax6/Krt6a/Kdf1/Sprr2a3/Irf6/Sfn/Trim16/Sprr2a1/Exph5/Ovol2/Scel/Cers3/Krt17	13
BP	GO:0030856	regulation of epithelial cell differentiation	15/715	142/18867	0.000325963216701955	0.0220464962915402	ENSMUSG00000027168/ENSMUSG00000024386/ENSMUSG00000023951/ENSMUSG00000037600/ENSMUSG00000047281/ENSMUSG00000027398/ENSMUSG00000047821/ENSMUSG00000037664/ENSMUSG00000037279/ENSMUSG00000031665/ENSMUSG00000115388/ENSMUSG00000029086/ENSMUSG00000055170/ENSMUSG00000040891/ENSMUSG00000027004	Pax6/Proc/Vegfa/Kdf1/Sfn/Il1b/Trim16/Cdkn1c/Ovol2/Sall1/Eppk1/Prom1/Ifng/Foxa3/Frzb	15
BP	GO:0043588	skin development	22/715	257/18867	0.000332192513501318	0.0221167546879549	ENSMUSG00000027168/ENSMUSG00000058579/ENSMUSG00000058354/ENSMUSG00000061517/ENSMUSG00000037600/ENSMUSG00000038415/ENSMUSG00000074445/ENSMUSG00000026638/ENSMUSG00000047281/ENSMUSG00000047821/ENSMUSG00000030800/ENSMUSG00000078664/ENSMUSG00000039518/ENSMUSG00000034584/ENSMUSG00000037279/ENSMUSG00000022123/ENSMUSG00000021477/ENSMUSG00000030510/ENSMUSG00000027208/ENSMUSG00000035557/ENSMUSG00000033579/…	Pax6/Cela2a/Krt6a/Sox21/Kdf1/Foxq1/Sprr2a3/Irf6/Sfn/Trim16/Prss8/Sprr2a1/Cdsn/Exph5/Ovol2/Scel/Ctsl/Cers3/Fgf7/Krt17/Fa2h/Cldn4	22
BP	GO:0030388	fructose 1,6-bisphosphate metabolic process	4/715	10/18867	0.000357759875257193	0.0234525358226292	ENSMUSG00000028307/ENSMUSG00000069805/ENSMUSG00000055170/ENSMUSG00000038028	Aldob/Fbp1/Ifng/Tigar	4
BP	GO:0019319	hexose biosynthetic process	10/715	72/18867	0.000368033808101577	0.0237604857018306	ENSMUSG00000024990/ENSMUSG00000038871/ENSMUSG00000041798/ENSMUSG00000069805/ENSMUSG00000078650/ENSMUSG00000024892/ENSMUSG00000023019/ENSMUSG00000005232/ENSMUSG00000002769/ENSMUSG00000030747	Rbp4/Bpgm/Gck/Fbp1/G6pc/Pcx/Gpd1/G6pc2/Gnmt/Dgat2	10
BP	GO:0006720	isoprenoid metabolic process	10/715	73/18867	0.000412224057008835	0.0262162195061887	ENSMUSG00000032315/ENSMUSG00000024990/ENSMUSG00000074207/ENSMUSG00000061808/ENSMUSG00000025921/ENSMUSG00000029762/ENSMUSG00000024087/ENSMUSG00000026664/ENSMUSG00000021273/ENSMUSG00000055301	Cyp1a1/Rbp4/Adh1/Ttr/Rdh10/Akr1b8/Cyp1b1/Phyh/Fdft1/Adh7	10
BP	GO:0001894	tissue homeostasis	19/715	211/18867	0.000443910143703865	0.027816192975326	ENSMUSG00000024990/ENSMUSG00000023951/ENSMUSG00000034701/ENSMUSG00000063727/ENSMUSG00000022797/ENSMUSG00000021803/ENSMUSG00000037493/ENSMUSG00000019577/ENSMUSG00000016494/ENSMUSG00000041681/ENSMUSG00000021360/ENSMUSG00000030838/ENSMUSG00000027208/ENSMUSG00000029086/ENSMUSG00000021363/ENSMUSG00000006538/ENSMUSG00000022865/ENSMUSG00000040856/ENSMUSG00000003873	Rbp4/Vegfa/Neurod1/Tnfrsf11b/Tfrc/Cdhr1/Cib2/Pdk4/Cd34/Iapp/Gcnt2/Ush1c/Fgf7/Prom1/Mak/Ihh/Cxadr/Dlk1/Bax	19
BP	GO:0031667	response to nutrient levels	26/715	335/18867	0.000464244499797357	0.0286687799077759	ENSMUSG00000023067/ENSMUSG00000041798/ENSMUSG00000032532/ENSMUSG00000037025/ENSMUSG00000029193/ENSMUSG00000024225/ENSMUSG00000026834/ENSMUSG00000037493/ENSMUSG00000024331/ENSMUSG00000019577/ENSMUSG00000027398/ENSMUSG00000044254/ENSMUSG00000041658/ENSMUSG00000024039/ENSMUSG00000030659/ENSMUSG00000040412/ENSMUSG00000035775/ENSMUSG00000029482/ENSMUSG00000031271/ENSMUSG00000023959/ENSMUSG00000040891/…	Cdkn1a/Gck/Cck/Foxa2/Cckar/Clps/Acvr1c/Cib2/Dsc2/Pdk4/Il1b/Pcsk9/Rragb/Cbs/Nucb2/5330417C22Rik/Krt20/Aacs/Serpina7/Clic5/Foxa3/Pklr/Suox/Slc2a1/Gcgr/Kcnj11	26
BP	GO:0002064	epithelial cell development	20/715	231/18867	0.000527080339196056	0.0319433197963622	ENSMUSG00000027434/ENSMUSG00000027168/ENSMUSG00000024386/ENSMUSG00000037600/ENSMUSG00000034607/ENSMUSG00000008601/ENSMUSG00000047281/ENSMUSG00000074227/ENSMUSG00000027398/ENSMUSG00000068154/ENSMUSG00000034584/ENSMUSG00000005148/ENSMUSG00000070473/ENSMUSG00000038028/ENSMUSG00000023959/ENSMUSG00000024215/ENSMUSG00000006538/ENSMUSG00000021678/ENSMUSG00000019996/ENSMUSG00000000303	Nkx2-2/Pax6/Proc/Kdf1/Pof1b/Rab25/Sfn/Spint2/Il1b/Insm1/Exph5/Klf5/Cldn3/Tigar/Clic5/Spdef/Ihh/F2rl1/Map7/Cdh1	20
BP	GO:0003309	type B pancreatic cell differentiation	6/715	28/18867	0.00053482845174926	0.0319433197963622	ENSMUSG00000029644/ENSMUSG00000027434/ENSMUSG00000027168/ENSMUSG00000019900/ENSMUSG00000035187/ENSMUSG00000068154	Pdx1/Nkx2-2/Pax6/Rfx6/Nkx6-1/Insm1	6
BP	GO:0009913	epidermal cell differentiation	17/715	181/18867	0.000539760390832687	0.0319433197963622	ENSMUSG00000027168/ENSMUSG00000058354/ENSMUSG00000037600/ENSMUSG00000074445/ENSMUSG00000026638/ENSMUSG00000003032/ENSMUSG00000047281/ENSMUSG00000047821/ENSMUSG00000078664/ENSMUSG00000034584/ENSMUSG00000037279/ENSMUSG00000030838/ENSMUSG00000022123/ENSMUSG00000030510/ENSMUSG00000023959/ENSMUSG00000035557/ENSMUSG00000033579	Pax6/Krt6a/Kdf1/Sprr2a3/Irf6/Klf4/Sfn/Trim16/Sprr2a1/Exph5/Ovol2/Ush1c/Scel/Cers3/Clic5/Krt17/Fa2h	17
BP	GO:0090279	regulation of calcium ion import	7/715	39/18867	0.000581547431333834	0.033916664481282	ENSMUSG00000024503/ENSMUSG00000037434/ENSMUSG00000041046/ENSMUSG00000019933/ENSMUSG00000028017/ENSMUSG00000050335/ENSMUSG00000034112	Spink1/Slc30a1/Ramp3/Mrln/Egf/Lgals3/Atp2c2	7
BP	GO:0030258	lipid modification	18/715	199/18867	0.000589024447691825	0.033916664481282	ENSMUSG00000032315/ENSMUSG00000028601/ENSMUSG00000027984/ENSMUSG00000052151/ENSMUSG00000013418/ENSMUSG00000026664/ENSMUSG00000029727/ENSMUSG00000019577/ENSMUSG00000032038/ENSMUSG00000034570/ENSMUSG00000030659/ENSMUSG00000010651/ENSMUSG00000021751/ENSMUSG00000039431/ENSMUSG00000026617/ENSMUSG00000033579/ENSMUSG00000055301/ENSMUSG00000030747	Cyp1a1/Echdc2/Hadh/Plpp2/B4galnt2/Phyh/Cyp3a13/Pdk4/St3gal4/Inpp5j/Nucb2/Acaa1b/Acox2/Mtmr7/Bpnt1/Fa2h/Adh7/Dgat2	18
BP	GO:0006643	membrane lipid metabolic process	16/715	167/18867	0.00062617443177109	0.0355750567170215	ENSMUSG00000029154/ENSMUSG00000024087/ENSMUSG00000025091/ENSMUSG00000026818/ENSMUSG00000021364/ENSMUSG00000032038/ENSMUSG00000038007/ENSMUSG00000043430/ENSMUSG00000023232/ENSMUSG00000030510/ENSMUSG00000007038/ENSMUSG00000056812/ENSMUSG00000047878/ENSMUSG00000019996/ENSMUSG00000035376/ENSMUSG00000003873	Cwh43/Cyp1b1/Pnliprp2/Cel/Elovl2/St3gal4/Acer2/Psapl1/Serinc2/Cers3/Neu1/St8sia3/A4galt/Map7/Hacd2/Bax	16
BP	GO:0022408	negative regulation of cell-cell adhesion	16/715	168/18867	0.000668380329264304	0.0372050366467806	ENSMUSG00000060803/ENSMUSG00000023951/ENSMUSG00000003032/ENSMUSG00000013418/ENSMUSG00000074227/ENSMUSG00000028749/ENSMUSG00000040016/ENSMUSG00000027358/ENSMUSG00000017009/ENSMUSG00000033860/ENSMUSG00000050335/ENSMUSG00000045394/ENSMUSG00000006538/ENSMUSG00000030342/ENSMUSG00000071552/ENSMUSG00000000303	Gstp1/Vegfa/Klf4/B4galnt2/Spint2/Pla2g2f/Ptger3/Bmp2/Sdc4/Fgg/Lgals3/Epcam/Ihh/Cd9/Tigit/Cdh1	16
BP	GO:0009991	response to extracellular stimulus	27/715	362/18867	0.000672327580803122	0.0372050366467806	ENSMUSG00000023067/ENSMUSG00000041798/ENSMUSG00000032532/ENSMUSG00000037025/ENSMUSG00000029193/ENSMUSG00000024225/ENSMUSG00000026834/ENSMUSG00000022797/ENSMUSG00000037493/ENSMUSG00000024331/ENSMUSG00000019577/ENSMUSG00000027398/ENSMUSG00000044254/ENSMUSG00000041658/ENSMUSG00000024039/ENSMUSG00000030659/ENSMUSG00000040412/ENSMUSG00000035775/ENSMUSG00000029482/ENSMUSG00000031271/ENSMUSG00000023959/…	Cdkn1a/Gck/Cck/Foxa2/Cckar/Clps/Acvr1c/Tfrc/Cib2/Dsc2/Pdk4/Il1b/Pcsk9/Rragb/Cbs/Nucb2/5330417C22Rik/Krt20/Aacs/Serpina7/Clic5/Foxa3/Pklr/Suox/Slc2a1/Gcgr/Kcnj11	27
BP	GO:0042060	wound healing	25/715	328/18867	0.000769330628268584	0.0417477780824913	ENSMUSG00000040136/ENSMUSG00000044139/ENSMUSG00000061947/ENSMUSG00000024386/ENSMUSG00000058354/ENSMUSG00000028434/ENSMUSG00000021950/ENSMUSG00000037025/ENSMUSG00000020592/ENSMUSG00000024899/ENSMUSG00000023336/ENSMUSG00000028128/ENSMUSG00000040016/ENSMUSG00000030873/ENSMUSG00000016494/ENSMUSG00000017009/ENSMUSG00000060459/ENSMUSG00000033860/ENSMUSG00000115388/ENSMUSG00000027208/ENSMUSG00000026175/…	Abcc8/Prss53/Serpina10/Proc/Krt6a/Epb41l4b/Anxa8/Foxa2/Sdc1/Papss2/Wfdc1/F3/Ptger3/Scnn1b/Cd34/Sdc4/Kng2/Fgg/Eppk1/Fgf7/Vil1/Cxadr/F2rl1/Slc7a11/Cd9	25
BP	GO:0006006	glucose metabolic process	17/715	187/18867	0.000781694050647534	0.0417477780824913	ENSMUSG00000024990/ENSMUSG00000029644/ENSMUSG00000038871/ENSMUSG00000041798/ENSMUSG00000069805/ENSMUSG00000037025/ENSMUSG00000078650/ENSMUSG00000024892/ENSMUSG00000019577/ENSMUSG00000023019/ENSMUSG00000017493/ENSMUSG00000038028/ENSMUSG00000005232/ENSMUSG00000002769/ENSMUSG00000025127/ENSMUSG00000096146/ENSMUSG00000030747	Rbp4/Pdx1/Bpgm/Gck/Fbp1/Foxa2/G6pc/Pcx/Pdk4/Gpd1/Igfbp4/Tigar/G6pc2/Gnmt/Gcgr/Kcnj11/Dgat2	17
BP	GO:0021520	spinal cord motor neuron cell fate specification	4/715	12/18867	0.000793609487134898	0.0417477780824913	ENSMUSG00000001566/ENSMUSG00000027168/ENSMUSG00000041309/ENSMUSG00000035187	Mnx1/Pax6/Nkx6-2/Nkx6-1	4
BP	GO:0045820	negative regulation of glycolytic process	4/715	12/18867	0.000793609487134898	0.0417477780824913	ENSMUSG00000020108/ENSMUSG00000069805/ENSMUSG00000003541/ENSMUSG00000038028	Ddit4/Fbp1/Ier3/Tigar	4
BP	GO:0016485	protein processing	20/715	241/18867	0.000897180539100651	0.0466205643549741	ENSMUSG00000021587/ENSMUSG00000027419/ENSMUSG00000022780/ENSMUSG00000004552/ENSMUSG00000057069/ENSMUSG00000000385/ENSMUSG00000044254/ENSMUSG00000025196/ENSMUSG00000019851/ENSMUSG00000028128/ENSMUSG00000060402/ENSMUSG00000043333/ENSMUSG00000033860/ENSMUSG00000021477/ENSMUSG00000023236/ENSMUSG00000030513/ENSMUSG00000006538/ENSMUSG00000048920/ENSMUSG00000037852/ENSMUSG00000000303	Pcsk1/Pcsk2/Meltf/Ctse/Ero1lb/Tmprss2/Pcsk9/Cpn1/Perp/F3/Chst8/Rhbdl2/Fgg/Ctsl/Scg5/Pcsk6/Ihh/Fkrp/Cpe/Cdh1	20
BP	GO:0061045	negative regulation of wound healing	9/715	67/18867	0.00091738585817226	0.0470961583333976	ENSMUSG00000040136/ENSMUSG00000024386/ENSMUSG00000023336/ENSMUSG00000040016/ENSMUSG00000016494/ENSMUSG00000060459/ENSMUSG00000033860/ENSMUSG00000115388/ENSMUSG00000030342	Abcc8/Proc/Wfdc1/Ptger3/Cd34/Kng2/Fgg/Eppk1/Cd9	9
BP	GO:0010837	regulation of keratinocyte proliferation	6/715	31/18867	0.000948946595900411	0.0481364457753768	ENSMUSG00000037600/ENSMUSG00000047281/ENSMUSG00000037279/ENSMUSG00000021477/ENSMUSG00000115388/ENSMUSG00000027208	Kdf1/Sfn/Ovol2/Ctsl/Eppk1/Fgf7	6
CC	GO:0016327	apicolateral plasma membrane	10/730	21/18837	1.72132677477407e-09	7.38449186378076e-07	ENSMUSG00000021638/ENSMUSG00000023906/ENSMUSG00000115388/ENSMUSG00000049382/ENSMUSG00000070473/ENSMUSG00000018569/ENSMUSG00000022865/ENSMUSG00000047501/ENSMUSG00000020911/ENSMUSG00000032356	Ocln/Cldn6/Eppk1/Krt8/Cldn3/Cldn7/Cxadr/Cldn4/Krt19/Rasgrf1	10
CC	GO:0070160	occluding junction	19/730	117/18837	1.16676295574723e-07	1.75050819975921e-05	ENSMUSG00000044279/ENSMUSG00000022900/ENSMUSG00000028434/ENSMUSG00000034607/ENSMUSG00000001247/ENSMUSG00000021638/ENSMUSG00000051397/ENSMUSG00000023906/ENSMUSG00000115388/ENSMUSG00000045394/ENSMUSG00000070473/ENSMUSG00000000159/ENSMUSG00000018569/ENSMUSG00000047230/ENSMUSG00000022865/ENSMUSG00000046798/ENSMUSG00000047501/ENSMUSG00000001672/ENSMUSG00000034917	Crb3/Ildr1/Epb41l4b/Pof1b/Lsr/Ocln/Tacstd2/Cldn6/Eppk1/Epcam/Cldn3/Igsf5/Cldn7/Cldn2/Cxadr/Cldn12/Cldn4/Marveld3/Tjp3	19
CC	GO:0005911	cell-cell junction	43/730	464/18837	1.22413160822323e-07	1.75050819975921e-05	ENSMUSG00000044279/ENSMUSG00000022900/ENSMUSG00000028434/ENSMUSG00000027690/ENSMUSG00000026413/ENSMUSG00000034607/ENSMUSG00000056632/ENSMUSG00000032013/ENSMUSG00000001247/ENSMUSG00000068615/ENSMUSG00000024331/ENSMUSG00000021638/ENSMUSG00000033060/ENSMUSG00000039518/ENSMUSG00000051397/ENSMUSG00000006411/ENSMUSG00000030688/ENSMUSG00000023906/ENSMUSG00000054065/ENSMUSG00000115388/ENSMUSG00000044433/…	Crb3/Ildr1/Epb41l4b/Slc2a2/Pkp1/Pof1b/Dsg3/Trim29/Lsr/Gjd2/Dsc2/Ocln/Lmo7/Cdsn/Tacstd2/Nectin4/Stard10/Cldn6/Pkp3/Eppk1/Camsap3/Stx3/Krt8/Baiap2l1/Epcam/Cldn3/Krt18/Igsf5/Lama3/Cdh13/Cldn7/Cldn2/Gjb1/Cxadr/Slc2a1/Cldn12/Cldn4/Fgfrl1/Marveld3/Kcnj11/Tjp3/Tigit/Cdh1	43
CC	GO:0043296	apical junction complex	19/730	131/18837	7.14986344852264e-07	7.66822854854054e-05	ENSMUSG00000044279/ENSMUSG00000028434/ENSMUSG00000034607/ENSMUSG00000021638/ENSMUSG00000051397/ENSMUSG00000023906/ENSMUSG00000115388/ENSMUSG00000044433/ENSMUSG00000045394/ENSMUSG00000070473/ENSMUSG00000000159/ENSMUSG00000018569/ENSMUSG00000047230/ENSMUSG00000022865/ENSMUSG00000046798/ENSMUSG00000047501/ENSMUSG00000001672/ENSMUSG00000034917/ENSMUSG00000000303	Crb3/Epb41l4b/Pof1b/Ocln/Tacstd2/Cldn6/Eppk1/Camsap3/Epcam/Cldn3/Igsf5/Cldn7/Cldn2/Cxadr/Cldn12/Cldn4/Marveld3/Tjp3/Cdh1	19
CC	GO:0005923	bicellular tight junction	17/730	114/18837	1.84159084767027e-06	0.000158008494730109	ENSMUSG00000044279/ENSMUSG00000028434/ENSMUSG00000034607/ENSMUSG00000021638/ENSMUSG00000051397/ENSMUSG00000023906/ENSMUSG00000115388/ENSMUSG00000045394/ENSMUSG00000070473/ENSMUSG00000000159/ENSMUSG00000018569/ENSMUSG00000047230/ENSMUSG00000022865/ENSMUSG00000046798/ENSMUSG00000047501/ENSMUSG00000001672/ENSMUSG00000034917	Crb3/Epb41l4b/Pof1b/Ocln/Tacstd2/Cldn6/Eppk1/Epcam/Cldn3/Igsf5/Cldn7/Cldn2/Cxadr/Cldn12/Cldn4/Marveld3/Tjp3	17
CC	GO:0045177	apical part of cell	36/730	399/18837	2.43969732257978e-06	0.000174438358564454	ENSMUSG00000031255/ENSMUSG00000022505/ENSMUSG00000040808/ENSMUSG00000044279/ENSMUSG00000028434/ENSMUSG00000027690/ENSMUSG00000091971/ENSMUSG00000029994/ENSMUSG00000000154/ENSMUSG00000028976/ENSMUSG00000035504/ENSMUSG00000021638/ENSMUSG00000031075/ENSMUSG00000033060/ENSMUSG00000030873/ENSMUSG00000033998/ENSMUSG00000016494/ENSMUSG00000026768/ENSMUSG00000005553/ENSMUSG00000024727/ENSMUSG00000030838/…	Sytl4/Emp2/S100g/Crb3/Epb41l4b/Slc2a2/Hspa1a/Anxa4/Slc22a18/Slc2a5/Reep6/Ocln/Ano1/Lmo7/Scnn1b/Kcnk1/Cd34/Itga8/Atp4a/Trpm6/Ush1c/Muc1/Ctsl/Stx3/Prom1/Epcam/Hsd11b1/Gp2/Cdhr2/Rab17/Scnn1a/Slc2a1/Cldn4/Cd9/Tjp3/Cdh1	36
CC	GO:0016324	apical plasma membrane	29/730	303/18837	7.49340948728186e-06	0.000459238952863417	ENSMUSG00000031255/ENSMUSG00000022505/ENSMUSG00000040808/ENSMUSG00000044279/ENSMUSG00000027690/ENSMUSG00000091971/ENSMUSG00000029994/ENSMUSG00000000154/ENSMUSG00000028976/ENSMUSG00000021638/ENSMUSG00000031075/ENSMUSG00000033060/ENSMUSG00000030873/ENSMUSG00000033998/ENSMUSG00000016494/ENSMUSG00000005553/ENSMUSG00000024727/ENSMUSG00000042784/ENSMUSG00000041488/ENSMUSG00000029086/ENSMUSG00000045394/…	Sytl4/Emp2/S100g/Crb3/Slc2a2/Hspa1a/Anxa4/Slc22a18/Slc2a5/Ocln/Ano1/Lmo7/Scnn1b/Kcnk1/Cd34/Atp4a/Trpm6/Muc1/Stx3/Prom1/Epcam/Gp2/Cdhr2/Rab17/Scnn1a/Slc2a1/Cldn4/Cd9/Tjp3	29
CC	GO:0045095	keratin filament	8/730	35/18837	4.54717115136971e-05	0.00243842052992201	ENSMUSG00000058354/ENSMUSG00000046761/ENSMUSG00000037185/ENSMUSG00000059668/ENSMUSG00000023039/ENSMUSG00000115388/ENSMUSG00000049382/ENSMUSG00000023043	Krt6a/Fam83h/Krt80/Krt4/Krt7/Eppk1/Krt8/Krt18	8
CC	GO:0030057	desmosome	6/730	24/18837	0.000245414589450325	0.0106834420372966	ENSMUSG00000026413/ENSMUSG00000034607/ENSMUSG00000056632/ENSMUSG00000024331/ENSMUSG00000039518/ENSMUSG00000054065	Pkp1/Pof1b/Dsg3/Dsc2/Cdsn/Pkp3	6
CC	GO:0005913	cell-cell adherens junction	14/730	121/18837	0.000249031282920667	0.0106834420372966	ENSMUSG00000056632/ENSMUSG00000032013/ENSMUSG00000024331/ENSMUSG00000033060/ENSMUSG00000006411/ENSMUSG00000054065/ENSMUSG00000044433/ENSMUSG00000038859/ENSMUSG00000023043/ENSMUSG00000024421/ENSMUSG00000031841/ENSMUSG00000022865/ENSMUSG00000071552/ENSMUSG00000000303	Dsg3/Trim29/Dsc2/Lmo7/Nectin4/Pkp3/Camsap3/Baiap2l1/Krt18/Lama3/Cdh13/Cxadr/Tigit/Cdh1	14
CC	GO:0016328	lateral plasma membrane	9/730	57/18837	0.000318500557719261	0.0124215217510512	ENSMUSG00000021638/ENSMUSG00000051397/ENSMUSG00000045394/ENSMUSG00000070473/ENSMUSG00000018569/ENSMUSG00000047797/ENSMUSG00000046798/ENSMUSG00000047501/ENSMUSG00000000303	Ocln/Tacstd2/Epcam/Cldn3/Cldn7/Gjb1/Cldn12/Cldn4/Cdh1	9
CC	GO:0005903	brush border	14/730	128/18837	0.000446234318078961	0.0159528768713229	ENSMUSG00000030909/ENSMUSG00000027690/ENSMUSG00000049493/ENSMUSG00000015766/ENSMUSG00000040016/ENSMUSG00000033998/ENSMUSG00000063975/ENSMUSG00000024727/ENSMUSG00000026062/ENSMUSG00000030838/ENSMUSG00000029086/ENSMUSG00000026175/ENSMUSG00000034918/ENSMUSG00000015401	Anks4b/Slc2a2/Pls1/Eps8/Ptger3/Kcnk1/Slco1a5/Trpm6/Slc9a2/Ush1c/Prom1/Vil1/Cdhr2/Cltrn	14
CC	GO:0098862	cluster of actin-based cell projections	17/730	179/18837	0.000610572477617921	0.0201488917613914	ENSMUSG00000030909/ENSMUSG00000027690/ENSMUSG00000049493/ENSMUSG00000015766/ENSMUSG00000037493/ENSMUSG00000040016/ENSMUSG00000033998/ENSMUSG00000063975/ENSMUSG00000024727/ENSMUSG00000025504/ENSMUSG00000026062/ENSMUSG00000030838/ENSMUSG00000029086/ENSMUSG00000026175/ENSMUSG00000023959/ENSMUSG00000034918/ENSMUSG00000015401	Anks4b/Slc2a2/Pls1/Eps8/Cib2/Ptger3/Kcnk1/Slco1a5/Trpm6/Eps8l2/Slc9a2/Ush1c/Prom1/Vil1/Clic5/Cdhr2/Cltrn	17
CC	GO:0030864	cortical actin cytoskeleton	10/730	81/18837	0.00112535953910276	0.0344842315910773	ENSMUSG00000049493/ENSMUSG00000037493/ENSMUSG00000030244/ENSMUSG00000020782/ENSMUSG00000030340/ENSMUSG00000026303/ENSMUSG00000028645/ENSMUSG00000020911/ENSMUSG00000032827/ENSMUSG00000000303	Pls1/Cib2/Gys2/Llgl2/Scnn1a/Mlph/Slc2a1/Krt19/Ppp1r9a/Cdh1	10
CC	GO:0005882	intermediate filament	11/730	97/18837	0.00132003119418746	0.0364616086880569	ENSMUSG00000058354/ENSMUSG00000046761/ENSMUSG00000037185/ENSMUSG00000059668/ENSMUSG00000023039/ENSMUSG00000035775/ENSMUSG00000115388/ENSMUSG00000049382/ENSMUSG00000023043/ENSMUSG00000035557/ENSMUSG00000020911	Krt6a/Fam83h/Krt80/Krt4/Krt7/Krt20/Eppk1/Krt8/Krt18/Krt17/Krt19	11
CC	GO:0030667	secretory granule membrane	10/730	83/18837	0.00135987351750329	0.0364616086880569	ENSMUSG00000031255/ENSMUSG00000084174/ENSMUSG00000020847/ENSMUSG00000025091/ENSMUSG00000009545/ENSMUSG00000036687/ENSMUSG00000041488/ENSMUSG00000079657/ENSMUSG00000037852/ENSMUSG00000020732	Sytl4/Sycn/Rph3al/Pnliprp2/Kcnq1/Tmem184a/Stx3/Rab26/Cpe/Rab37	10
MF	GO:0004252	serine-type endopeptidase activity	27/716	171/18507	4.78943754916365e-10	2.89232488463319e-07	ENSMUSG00000021587/ENSMUSG00000094808/ENSMUSG00000027419/ENSMUSG00000031957/ENSMUSG00000071517/ENSMUSG00000062751/ENSMUSG00000071519/ENSMUSG00000023433/ENSMUSG00000054106/ENSMUSG00000029882/ENSMUSG00000036938/ENSMUSG00000044139/ENSMUSG00000058119/ENSMUSG00000058579/ENSMUSG00000024386/ENSMUSG00000096525/ENSMUSG00000000385/ENSMUSG00000071521/ENSMUSG00000057163/ENSMUSG00000048992/ENSMUSG00000044254/…	Pcsk1/1810009J06Rik/Pcsk2/Ctrb1/Gm10334/Prss1/Prss3/Cela3b/Try4/2210010C04Rik/Try5/Prss53/Gm5771/Cela2a/Proc/Gm2663/Tmprss2/Try10/Prss2/Prss32/Pcsk9/F3/Prss8/Habp2/Rhbdl2/Tmprss4/Pcsk6	27
MF	GO:0008236	serine-type peptidase activity	29/716	199/18507	7.67194929610926e-10	2.89232488463319e-07	ENSMUSG00000021587/ENSMUSG00000094808/ENSMUSG00000027419/ENSMUSG00000031957/ENSMUSG00000071517/ENSMUSG00000062751/ENSMUSG00000071519/ENSMUSG00000023433/ENSMUSG00000054106/ENSMUSG00000029882/ENSMUSG00000036938/ENSMUSG00000044139/ENSMUSG00000058119/ENSMUSG00000058579/ENSMUSG00000024386/ENSMUSG00000096525/ENSMUSG00000000385/ENSMUSG00000071521/ENSMUSG00000057163/ENSMUSG00000048992/ENSMUSG00000044254/…	Pcsk1/1810009J06Rik/Pcsk2/Ctrb1/Gm10334/Prss1/Prss3/Cela3b/Try4/2210010C04Rik/Try5/Prss53/Gm5771/Cela2a/Proc/Gm2663/Tmprss2/Try10/Prss2/Prss32/Pcsk9/Cpn1/F3/Prss8/Habp2/Rhbdl2/Tmprss4/Pcsk6/Cpe	29
MF	GO:0017171	serine hydrolase activity	29/716	204/18507	1.38665720665408e-09	3.48513177939058e-07	ENSMUSG00000021587/ENSMUSG00000094808/ENSMUSG00000027419/ENSMUSG00000031957/ENSMUSG00000071517/ENSMUSG00000062751/ENSMUSG00000071519/ENSMUSG00000023433/ENSMUSG00000054106/ENSMUSG00000029882/ENSMUSG00000036938/ENSMUSG00000044139/ENSMUSG00000058119/ENSMUSG00000058579/ENSMUSG00000024386/ENSMUSG00000096525/ENSMUSG00000000385/ENSMUSG00000071521/ENSMUSG00000057163/ENSMUSG00000048992/ENSMUSG00000044254/…	Pcsk1/1810009J06Rik/Pcsk2/Ctrb1/Gm10334/Prss1/Prss3/Cela3b/Try4/2210010C04Rik/Try5/Prss53/Gm5771/Cela2a/Proc/Gm2663/Tmprss2/Try10/Prss2/Prss32/Pcsk9/Cpn1/F3/Prss8/Habp2/Rhbdl2/Tmprss4/Pcsk6/Cpe	29
MF	GO:0098632	cell-cell adhesion mediator activity	8/716	26/18507	4.05849087307761e-06	0.00076502552957513	ENSMUSG00000032013/ENSMUSG00000037995/ENSMUSG00000051397/ENSMUSG00000054065/ENSMUSG00000038859/ENSMUSG00000045394/ENSMUSG00000023043/ENSMUSG00000022865	Trim29/Igsf9/Tacstd2/Pkp3/Baiap2l1/Epcam/Krt18/Cxadr	8
MF	GO:0098631	cell adhesion mediator activity	9/716	35/18507	5.27666732003946e-06	0.000795721431861951	ENSMUSG00000032013/ENSMUSG00000002980/ENSMUSG00000037995/ENSMUSG00000051397/ENSMUSG00000054065/ENSMUSG00000038859/ENSMUSG00000045394/ENSMUSG00000023043/ENSMUSG00000022865	Trim29/Bcam/Igsf9/Tacstd2/Pkp3/Baiap2l1/Epcam/Krt18/Cxadr	9
MF	GO:0004175	endopeptidase activity	35/716	400/18507	6.36097754792376e-06	0.000799362845189086	ENSMUSG00000021587/ENSMUSG00000094808/ENSMUSG00000027419/ENSMUSG00000031957/ENSMUSG00000071517/ENSMUSG00000062751/ENSMUSG00000071519/ENSMUSG00000023433/ENSMUSG00000054106/ENSMUSG00000029882/ENSMUSG00000036938/ENSMUSG00000044139/ENSMUSG00000058119/ENSMUSG00000058579/ENSMUSG00000024386/ENSMUSG00000096525/ENSMUSG00000040605/ENSMUSG00000004552/ENSMUSG00000000385/ENSMUSG00000037437/ENSMUSG00000071521/…	Pcsk1/1810009J06Rik/Pcsk2/Ctrb1/Gm10334/Prss1/Prss3/Cela3b/Try4/2210010C04Rik/Try5/Prss53/Gm5771/Cela2a/Proc/Gm2663/Bace2/Ctse/Tmprss2/Adam32/Try10/Prss2/Prss32/Mmp25/Pcsk9/F3/Prss8/Habp2/Rhbdl2/Tmprss4/Ctsl/Pdcd6/Adam28/Mep1a/Pcsk6	35
MF	GO:0005544	calcium-dependent phospholipid binding	10/716	51/18507	2.14053742398621e-05	0.00230566459669371	ENSMUSG00000031635/ENSMUSG00000031255/ENSMUSG00000027220/ENSMUSG00000029994/ENSMUSG00000021950/ENSMUSG00000020847/ENSMUSG00000055114/ENSMUSG00000031098/ENSMUSG00000091956/ENSMUSG00000047990	Anxa10/Sytl4/Syt13/Anxa4/Anxa8/Rph3al/Anxa13/Syt8/C2cd4b/C2cd4a	10
MF	GO:0098641	cadherin binding involved in cell-cell adhesion	6/716	19/18507	5.78254723423527e-05	0.00545005076826675	ENSMUSG00000032013/ENSMUSG00000051397/ENSMUSG00000054065/ENSMUSG00000038859/ENSMUSG00000045394/ENSMUSG00000023043	Trim29/Tacstd2/Pkp3/Baiap2l1/Epcam/Krt18	6
MF	GO:0016614	oxidoreductase activity, acting on CH-OH group of donors	16/716	142/18507	0.000123925551301924	0.0103822072979612	ENSMUSG00000074207/ENSMUSG00000025921/ENSMUSG00000021211/ENSMUSG00000027984/ENSMUSG00000029762/ENSMUSG00000026675/ENSMUSG00000027358/ENSMUSG00000021213/ENSMUSG00000023019/ENSMUSG00000032418/ENSMUSG00000034450/ENSMUSG00000016194/ENSMUSG00000020988/ENSMUSG00000034528/ENSMUSG00000031958/ENSMUSG00000055301	Adh1/Rdh10/Akr1c12/Hadh/Akr1b8/Hsd17b7/Bmp2/Akr1c13/Gpd1/Me1/Gulo/Hsd11b1/L2hgdh/Hsd17b13/Ldhd/Adh7	16
MF	GO:0004364	glutathione transferase activity	7/716	33/18507	0.000223277975132294	0.016835159324975	ENSMUSG00000074183/ENSMUSG00000060803/ENSMUSG00000025068/ENSMUSG00000004038/ENSMUSG00000032348/ENSMUSG00000021033/ENSMUSG00000025934	Gsta1/Gstp1/Gsto1/Gstm3/Gsta4/Gstz1/Gsta3	7
MF	GO:0004620	phospholipase activity	11/716	83/18507	0.000343919504152344	0.022451265820757	ENSMUSG00000053846/ENSMUSG00000025091/ENSMUSG00000026818/ENSMUSG00000025277/ENSMUSG00000028749/ENSMUSG00000042429/ENSMUSG00000044626/ENSMUSG00000036834/ENSMUSG00000002475/ENSMUSG00000028750/ENSMUSG00000027999	Lipg/Pnliprp2/Cel/Abhd6/Pla2g2f/Adora1/Liph/Plch1/Abhd3/Pla2g2c/Pla2g12a	11
MF	GO:0016616	oxidoreductase activity, acting on the CH-OH group of donors, NAD or NADP as acceptor	14/716	126/18507	0.000372866032340963	0.022451265820757	ENSMUSG00000074207/ENSMUSG00000025921/ENSMUSG00000021211/ENSMUSG00000027984/ENSMUSG00000029762/ENSMUSG00000026675/ENSMUSG00000027358/ENSMUSG00000021213/ENSMUSG00000023019/ENSMUSG00000032418/ENSMUSG00000016194/ENSMUSG00000034528/ENSMUSG00000031958/ENSMUSG00000055301	Adh1/Rdh10/Akr1c12/Hadh/Akr1b8/Hsd17b7/Bmp2/Akr1c13/Gpd1/Me1/Hsd11b1/Hsd17b13/Ldhd/Adh7	14
MF	GO:0050308	sugar-phosphatase activity	4/716	10/18507	0.000387090790013051	0.022451265820757	ENSMUSG00000069805/ENSMUSG00000078650/ENSMUSG00000038028/ENSMUSG00000005232	Fbp1/G6pc/Tigar/G6pc2	4
MF	GO:0019203	carbohydrate phosphatase activity	4/716	11/18507	0.000589706215050999	0.0298533520810128	ENSMUSG00000069805/ENSMUSG00000078650/ENSMUSG00000038028/ENSMUSG00000005232	Fbp1/G6pc/Tigar/G6pc2	4
MF	GO:0016298	lipase activity	13/716	117/18507	0.000596863328643323	0.0298533520810128	ENSMUSG00000053846/ENSMUSG00000042179/ENSMUSG00000025091/ENSMUSG00000026818/ENSMUSG00000025277/ENSMUSG00000028749/ENSMUSG00000042429/ENSMUSG00000044626/ENSMUSG00000036834/ENSMUSG00000002475/ENSMUSG00000028750/ENSMUSG00000031886/ENSMUSG00000027999	Lipg/Pnliprp1/Pnliprp2/Cel/Abhd6/Pla2g2f/Adora1/Liph/Plch1/Abhd3/Pla2g2c/Ces2e/Pla2g12a	13
MF	GO:0004180	carboxypeptidase activity	7/716	39/18507	0.000657258227874639	0.0298533520810128	ENSMUSG00000011463/ENSMUSG00000071553/ENSMUSG00000025196/ENSMUSG00000054446/ENSMUSG00000039007/ENSMUSG00000021477/ENSMUSG00000037852	Cpb1/Cpa2/Cpn1/Cpa1/Cpq/Ctsl/Cpe	7
MF	GO:0016765	transferase activity, transferring alkyl or aryl (other than methyl) groups	9/716	63/18507	0.000673086187502941	0.0298533520810128	ENSMUSG00000074183/ENSMUSG00000060803/ENSMUSG00000028179/ENSMUSG00000025068/ENSMUSG00000004038/ENSMUSG00000032348/ENSMUSG00000021033/ENSMUSG00000025934/ENSMUSG00000021273	Gsta1/Gstp1/Cth/Gsto1/Gstm3/Gsta4/Gstz1/Gsta3/Fdft1	9
MF	GO:0052689	carboxylic ester hydrolase activity	14/716	140/18507	0.00107364822171431	0.044973931065144	ENSMUSG00000053846/ENSMUSG00000042179/ENSMUSG00000025091/ENSMUSG00000026818/ENSMUSG00000025277/ENSMUSG00000028749/ENSMUSG00000044626/ENSMUSG00000005447/ENSMUSG00000002475/ENSMUSG00000028750/ENSMUSG00000031886/ENSMUSG00000027999/ENSMUSG00000026153/ENSMUSG00000052392	Lipg/Pnliprp1/Pnliprp2/Cel/Abhd6/Pla2g2f/Liph/Pafah1b3/Abhd3/Pla2g2c/Ces2e/Pla2g12a/Fam135a/Acot4	14

## Sheet: ESM Table 6 P0_GO_down
Category	GOID	Description	GeneRatio	BgRatio	pvalue	padj	geneID	geneName	Count
BP	GO:0048844	artery morphogenesis	14/389	70/18867	1.34780074126987e-10	5.19307625611281e-07	ENSMUSG00000025810/ENSMUSG00000027276/ENSMUSG00000039239/ENSMUSG00000040249/ENSMUSG00000024620/ENSMUSG00000015957/ENSMUSG00000046714/ENSMUSG00000026923/ENSMUSG00000020716/ENSMUSG00000057123/ENSMUSG00000007613/ENSMUSG00000040289/ENSMUSG00000038151/ENSMUSG00000030022	Nrp1/Jag1/Tgfb2/Lrp1/Pdgfrb/Wnt11/Foxc2/Notch1/Nf1/Gja5/Tgfbr1/Hey1/Prdm1/Adamts9	14
BP	GO:0030199	collagen fibril organization	11/389	45/18867	1.34596416745254e-09	2.59299996859732e-06	ENSMUSG00000039239/ENSMUSG00000034205/ENSMUSG00000027966/ENSMUSG00000046714/ENSMUSG00000020716/ENSMUSG00000026837/ENSMUSG00000001506/ENSMUSG00000019916/ENSMUSG00000007613/ENSMUSG00000022371/ENSMUSG00000033327	Tgfb2/Loxl2/Col11a1/Foxc2/Nf1/Col5a1/Col1a1/P4ha1/Tgfbr1/Col14a1/Tnxb	11
BP	GO:0048762	mesenchymal cell differentiation	20/389	203/18867	8.33561568586953e-09	1.07057090792184e-05	ENSMUSG00000032744/ENSMUSG00000025810/ENSMUSG00000027276/ENSMUSG00000039239/ENSMUSG00000021904/ENSMUSG00000034205/ENSMUSG00000026872/ENSMUSG00000062432/ENSMUSG00000015957/ENSMUSG00000046714/ENSMUSG00000026923/ENSMUSG00000052504/ENSMUSG00000001506/ENSMUSG00000048537/ENSMUSG00000007613/ENSMUSG00000040289/ENSMUSG00000064302/ENSMUSG00000010797/ENSMUSG00000030782/ENSMUSG00000021451	Heyl/Nrp1/Jag1/Tgfb2/Sema3g/Loxl2/Zeb2/Cyp26c1/Wnt11/Foxc2/Notch1/Epha3/Col1a1/Phldb1/Tgfbr1/Hey1/Clasp1/Wnt2/Tgfb1i1/Sema4d	20
BP	GO:0060840	artery development	14/389	97/18867	1.17769783271783e-08	1.13441743736545e-05	ENSMUSG00000025810/ENSMUSG00000027276/ENSMUSG00000039239/ENSMUSG00000040249/ENSMUSG00000024620/ENSMUSG00000015957/ENSMUSG00000046714/ENSMUSG00000026923/ENSMUSG00000020716/ENSMUSG00000057123/ENSMUSG00000007613/ENSMUSG00000040289/ENSMUSG00000038151/ENSMUSG00000030022	Nrp1/Jag1/Tgfb2/Lrp1/Pdgfrb/Wnt11/Foxc2/Notch1/Nf1/Gja5/Tgfbr1/Hey1/Prdm1/Adamts9	14
BP	GO:0030198	extracellular matrix organization	20/389	218/18867	2.80143473831042e-08	2.15878560934201e-05	ENSMUSG00000031825/ENSMUSG00000039239/ENSMUSG00000034205/ENSMUSG00000027750/ENSMUSG00000027966/ENSMUSG00000040711/ENSMUSG00000046714/ENSMUSG00000026923/ENSMUSG00000020716/ENSMUSG00000026837/ENSMUSG00000001506/ENSMUSG00000019916/ENSMUSG00000048537/ENSMUSG00000038642/ENSMUSG00000007613/ENSMUSG00000042116/ENSMUSG00000022371/ENSMUSG00000033327/ENSMUSG00000064302/ENSMUSG00000030022	Crispld2/Tgfb2/Loxl2/Postn/Col11a1/Sh3pxd2b/Foxc2/Notch1/Nf1/Col5a1/Col1a1/P4ha1/Phldb1/Ctss/Tgfbr1/Vwa1/Col14a1/Tnxb/Clasp1/Adamts9	20
BP	GO:0051271	negative regulation of cellular component movement	22/389	283/18867	1.11362155115556e-07	5.40628300775046e-05	ENSMUSG00000025810/ENSMUSG00000027276/ENSMUSG00000096768/ENSMUSG00000079227/ENSMUSG00000040249/ENSMUSG00000021904/ENSMUSG00000024397/ENSMUSG00000052336/ENSMUSG00000015957/ENSMUSG00000026923/ENSMUSG00000016128/ENSMUSG00000026425/ENSMUSG00000022548/ENSMUSG00000071856/ENSMUSG00000020716/ENSMUSG00000074361/ENSMUSG00000024501/ENSMUSG00000064302/ENSMUSG00000034675/ENSMUSG00000030022/ENSMUSG00000021910/…	Nrp1/Jag1/Gm47283/Ccr5/Lrp1/Sema3g/Aif1/Cx3cr1/Wnt11/Notch1/Stard13/Srgap2/Apod/Mcc/Nf1/C5ar2/Dpysl3/Clasp1/Dbn1/Adamts9/Nisch/Sema4d	22
BP	GO:0003177	pulmonary valve development	6/389	13/18867	1.12250879994819e-07	5.40628300775046e-05	ENSMUSG00000032744/ENSMUSG00000027276/ENSMUSG00000039239/ENSMUSG00000026923/ENSMUSG00000057123/ENSMUSG00000040289	Heyl/Jag1/Tgfb2/Notch1/Gja5/Hey1	6
BP	GO:0003184	pulmonary valve morphogenesis	6/389	13/18867	1.12250879994819e-07	5.40628300775046e-05	ENSMUSG00000032744/ENSMUSG00000027276/ENSMUSG00000039239/ENSMUSG00000026923/ENSMUSG00000057123/ENSMUSG00000040289	Heyl/Jag1/Tgfb2/Notch1/Gja5/Hey1	6
BP	GO:0001667	ameboidal-type cell migration	25/389	375/18867	2.93050721302955e-07	0.000124968006933911	ENSMUSG00000025810/ENSMUSG00000039239/ENSMUSG00000079227/ENSMUSG00000055322/ENSMUSG00000021904/ENSMUSG00000034205/ENSMUSG00000026872/ENSMUSG00000015957/ENSMUSG00000046714/ENSMUSG00000026923/ENSMUSG00000044700/ENSMUSG00000016128/ENSMUSG00000026425/ENSMUSG00000071856/ENSMUSG00000044447/ENSMUSG00000020716/ENSMUSG00000022309/ENSMUSG00000007613/ENSMUSG00000033960/ENSMUSG00000064302/ENSMUSG00000063856/…	Nrp1/Tgfb2/Ccr5/Tns1/Sema3g/Loxl2/Zeb2/Wnt11/Foxc2/Notch1/Tmem201/Stard13/Srgap2/Mcc/Dock5/Nf1/Angpt1/Tgfbr1/Jcad/Clasp1/Gpx1/Itgb2/Adamts9/Gab2/Sema4d	25
BP	GO:0040013	negative regulation of locomotion	22/389	301/18867	3.2433949372933e-07	0.000124968006933911	ENSMUSG00000025810/ENSMUSG00000027276/ENSMUSG00000096768/ENSMUSG00000079227/ENSMUSG00000040249/ENSMUSG00000021904/ENSMUSG00000024397/ENSMUSG00000052336/ENSMUSG00000015957/ENSMUSG00000026923/ENSMUSG00000016128/ENSMUSG00000026425/ENSMUSG00000022548/ENSMUSG00000071856/ENSMUSG00000020716/ENSMUSG00000074361/ENSMUSG00000024501/ENSMUSG00000064302/ENSMUSG00000034675/ENSMUSG00000030022/ENSMUSG00000021910/…	Nrp1/Jag1/Gm47283/Ccr5/Lrp1/Sema3g/Aif1/Cx3cr1/Wnt11/Notch1/Stard13/Srgap2/Apod/Mcc/Nf1/C5ar2/Dpysl3/Clasp1/Dbn1/Adamts9/Nisch/Sema4d	22
BP	GO:0060485	mesenchyme development	20/389	255/18867	3.672114929604e-07	0.000128624171125129	ENSMUSG00000032744/ENSMUSG00000025810/ENSMUSG00000027276/ENSMUSG00000039239/ENSMUSG00000021904/ENSMUSG00000034205/ENSMUSG00000026872/ENSMUSG00000062432/ENSMUSG00000015957/ENSMUSG00000046714/ENSMUSG00000026923/ENSMUSG00000052504/ENSMUSG00000001506/ENSMUSG00000048537/ENSMUSG00000007613/ENSMUSG00000040289/ENSMUSG00000064302/ENSMUSG00000010797/ENSMUSG00000030782/ENSMUSG00000021451	Heyl/Nrp1/Jag1/Tgfb2/Sema3g/Loxl2/Zeb2/Cyp26c1/Wnt11/Foxc2/Notch1/Epha3/Col1a1/Phldb1/Tgfbr1/Hey1/Clasp1/Wnt2/Tgfb1i1/Sema4d	20
BP	GO:0031589	cell-substrate adhesion	22/389	306/18867	4.29774245056482e-07	0.000137993347183552	ENSMUSG00000025810/ENSMUSG00000027276/ENSMUSG00000044303/ENSMUSG00000029860/ENSMUSG00000027750/ENSMUSG00000014361/ENSMUSG00000026923/ENSMUSG00000068196/ENSMUSG00000026425/ENSMUSG00000022548/ENSMUSG00000044447/ENSMUSG00000020716/ENSMUSG00000052504/ENSMUSG00000001506/ENSMUSG00000022309/ENSMUSG00000033327/ENSMUSG00000064302/ENSMUSG00000042284/ENSMUSG00000034675/ENSMUSG00000000290/ENSMUSG00000030022/…	Nrp1/Jag1/Cdkn2a/Zyx/Postn/Mertk/Notch1/Col8a1/Srgap2/Apod/Dock5/Nf1/Epha3/Col1a1/Angpt1/Tnxb/Clasp1/Itga1/Dbn1/Itgb2/Adamts9/Itga5	22
BP	GO:0043062	extracellular structure organization	20/389	263/18867	6.0014345697436e-07	0.000177873287670939	ENSMUSG00000031825/ENSMUSG00000039239/ENSMUSG00000034205/ENSMUSG00000027750/ENSMUSG00000027966/ENSMUSG00000040711/ENSMUSG00000046714/ENSMUSG00000026923/ENSMUSG00000020716/ENSMUSG00000026837/ENSMUSG00000001506/ENSMUSG00000019916/ENSMUSG00000048537/ENSMUSG00000038642/ENSMUSG00000007613/ENSMUSG00000042116/ENSMUSG00000022371/ENSMUSG00000033327/ENSMUSG00000064302/ENSMUSG00000030022	Crispld2/Tgfb2/Loxl2/Postn/Col11a1/Sh3pxd2b/Foxc2/Notch1/Nf1/Col5a1/Col1a1/P4ha1/Phldb1/Ctss/Tgfbr1/Vwa1/Col14a1/Tnxb/Clasp1/Adamts9	20
BP	GO:1905314	semi-lunar valve development	6/389	17/18867	7.54806726837148e-07	0.000207733594178824	ENSMUSG00000032744/ENSMUSG00000027276/ENSMUSG00000039239/ENSMUSG00000026923/ENSMUSG00000057123/ENSMUSG00000040289	Heyl/Jag1/Tgfb2/Notch1/Gja5/Hey1	6
BP	GO:0048015	phosphatidylinositol-mediated signaling	14/389	141/18867	1.33976663368603e-06	0.000344141389306151	ENSMUSG00000048583/ENSMUSG00000039239/ENSMUSG00000024621/ENSMUSG00000024620/ENSMUSG00000022831/ENSMUSG00000026012/ENSMUSG00000056529/ENSMUSG00000022973/ENSMUSG00000020716/ENSMUSG00000058248/ENSMUSG00000022309/ENSMUSG00000034160/ENSMUSG00000004508/ENSMUSG00000021451	Igf2/Tgfb2/Csf1r/Pdgfrb/Hcls1/Cd28/Ptafr/Synj1/Nf1/Kcnh1/Angpt1/Ogt/Gab2/Sema4d	14
BP	GO:0048017	inositol lipid-mediated signaling	14/389	144/18867	1.72588446224113e-06	0.000415614552063441	ENSMUSG00000048583/ENSMUSG00000039239/ENSMUSG00000024621/ENSMUSG00000024620/ENSMUSG00000022831/ENSMUSG00000026012/ENSMUSG00000056529/ENSMUSG00000022973/ENSMUSG00000020716/ENSMUSG00000058248/ENSMUSG00000022309/ENSMUSG00000034160/ENSMUSG00000004508/ENSMUSG00000021451	Igf2/Tgfb2/Csf1r/Pdgfrb/Hcls1/Cd28/Ptafr/Synj1/Nf1/Kcnh1/Angpt1/Ogt/Gab2/Sema4d	14
BP	GO:0010631	epithelial cell migration	19/389	260/18867	2.08093756596734e-06	0.000454934420509225	ENSMUSG00000025810/ENSMUSG00000039239/ENSMUSG00000079227/ENSMUSG00000034205/ENSMUSG00000026872/ENSMUSG00000046714/ENSMUSG00000026923/ENSMUSG00000016128/ENSMUSG00000071856/ENSMUSG00000044447/ENSMUSG00000020716/ENSMUSG00000022309/ENSMUSG00000007613/ENSMUSG00000033960/ENSMUSG00000064302/ENSMUSG00000063856/ENSMUSG00000000290/ENSMUSG00000030022/ENSMUSG00000004508	Nrp1/Tgfb2/Ccr5/Loxl2/Zeb2/Foxc2/Notch1/Stard13/Mcc/Dock5/Nf1/Angpt1/Tgfbr1/Jcad/Clasp1/Gpx1/Itgb2/Adamts9/Gab2	19
BP	GO:0060411	cardiac septum morphogenesis	10/389	72/18867	2.12531003611888e-06	0.000454934420509225	ENSMUSG00000032744/ENSMUSG00000025810/ENSMUSG00000027276/ENSMUSG00000066026/ENSMUSG00000039239/ENSMUSG00000015957/ENSMUSG00000026923/ENSMUSG00000057123/ENSMUSG00000007613/ENSMUSG00000040289	Heyl/Nrp1/Jag1/Dhrs3/Tgfb2/Wnt11/Notch1/Gja5/Tgfbr1/Hey1	10
BP	GO:0090132	epithelium migration	19/389	262/18867	2.33060105017453e-06	0.000472621360332762	ENSMUSG00000025810/ENSMUSG00000039239/ENSMUSG00000079227/ENSMUSG00000034205/ENSMUSG00000026872/ENSMUSG00000046714/ENSMUSG00000026923/ENSMUSG00000016128/ENSMUSG00000071856/ENSMUSG00000044447/ENSMUSG00000020716/ENSMUSG00000022309/ENSMUSG00000007613/ENSMUSG00000033960/ENSMUSG00000064302/ENSMUSG00000063856/ENSMUSG00000000290/ENSMUSG00000030022/ENSMUSG00000004508	Nrp1/Tgfb2/Ccr5/Loxl2/Zeb2/Foxc2/Notch1/Stard13/Mcc/Dock5/Nf1/Angpt1/Tgfbr1/Jcad/Clasp1/Gpx1/Itgb2/Adamts9/Gab2	19
BP	GO:0001837	epithelial to mesenchymal transition	13/389	128/18867	2.47870787168066e-06	0.000477523071479279	ENSMUSG00000032744/ENSMUSG00000039239/ENSMUSG00000034205/ENSMUSG00000015957/ENSMUSG00000026923/ENSMUSG00000052504/ENSMUSG00000001506/ENSMUSG00000048537/ENSMUSG00000007613/ENSMUSG00000040289/ENSMUSG00000064302/ENSMUSG00000010797/ENSMUSG00000030782	Heyl/Tgfb2/Loxl2/Wnt11/Notch1/Epha3/Col1a1/Phldb1/Tgfbr1/Hey1/Clasp1/Wnt2/Tgfb1i1	13
BP	GO:0090130	tissue migration	19/389	264/18867	2.60712165132779e-06	0.000478344748693617	ENSMUSG00000025810/ENSMUSG00000039239/ENSMUSG00000079227/ENSMUSG00000034205/ENSMUSG00000026872/ENSMUSG00000046714/ENSMUSG00000026923/ENSMUSG00000016128/ENSMUSG00000071856/ENSMUSG00000044447/ENSMUSG00000020716/ENSMUSG00000022309/ENSMUSG00000007613/ENSMUSG00000033960/ENSMUSG00000064302/ENSMUSG00000063856/ENSMUSG00000000290/ENSMUSG00000030022/ENSMUSG00000004508	Nrp1/Tgfb2/Ccr5/Loxl2/Zeb2/Foxc2/Notch1/Stard13/Mcc/Dock5/Nf1/Angpt1/Tgfbr1/Jcad/Clasp1/Gpx1/Itgb2/Adamts9/Gab2	19
BP	GO:0030336	negative regulation of cell migration	18/389	241/18867	2.83894487254199e-06	0.000497202481541104	ENSMUSG00000027276/ENSMUSG00000096768/ENSMUSG00000079227/ENSMUSG00000040249/ENSMUSG00000024397/ENSMUSG00000052336/ENSMUSG00000015957/ENSMUSG00000026923/ENSMUSG00000016128/ENSMUSG00000026425/ENSMUSG00000022548/ENSMUSG00000071856/ENSMUSG00000020716/ENSMUSG00000074361/ENSMUSG00000024501/ENSMUSG00000064302/ENSMUSG00000030022/ENSMUSG00000021910	Jag1/Gm47283/Ccr5/Lrp1/Aif1/Cx3cr1/Wnt11/Notch1/Stard13/Srgap2/Apod/Mcc/Nf1/C5ar2/Dpysl3/Clasp1/Adamts9/Nisch	18
BP	GO:0003206	cardiac chamber morphogenesis	13/389	133/18867	3.80988692443316e-06	0.000638238883471346	ENSMUSG00000032744/ENSMUSG00000025810/ENSMUSG00000027276/ENSMUSG00000066026/ENSMUSG00000039239/ENSMUSG00000027966/ENSMUSG00000015957/ENSMUSG00000046714/ENSMUSG00000026923/ENSMUSG00000057123/ENSMUSG00000007613/ENSMUSG00000040289/ENSMUSG00000010797	Heyl/Nrp1/Jag1/Dhrs3/Tgfb2/Col11a1/Wnt11/Foxc2/Notch1/Gja5/Tgfbr1/Hey1/Wnt2	13
BP	GO:0003170	heart valve development	8/389	47/18867	4.73054877908526e-06	0.000728645459997883	ENSMUSG00000032744/ENSMUSG00000027276/ENSMUSG00000039239/ENSMUSG00000026923/ENSMUSG00000057123/ENSMUSG00000040289/ENSMUSG00000038151/ENSMUSG00000030022	Heyl/Jag1/Tgfb2/Notch1/Gja5/Hey1/Prdm1/Adamts9	8
BP	GO:0001655	urogenital system development	21/389	327/18867	4.74131094528122e-06	0.000728645459997883	ENSMUSG00000032744/ENSMUSG00000049538/ENSMUSG00000025810/ENSMUSG00000027276/ENSMUSG00000039239/ENSMUSG00000015053/ENSMUSG00000028364/ENSMUSG00000024620/ENSMUSG00000015957/ENSMUSG00000046714/ENSMUSG00000026923/ENSMUSG00000027684/ENSMUSG00000026494/ENSMUSG00000027204/ENSMUSG00000020716/ENSMUSG00000043969/ENSMUSG00000032855/ENSMUSG00000022309/ENSMUSG00000007613/ENSMUSG00000039994/ENSMUSG00000040289	Heyl/Adamts16/Nrp1/Jag1/Tgfb2/Gata2/Tnc/Pdgfrb/Wnt11/Foxc2/Notch1/Mecom/Kif26b/Fbn1/Nf1/Emx2/Pkd1/Angpt1/Tgfbr1/Timeless/Hey1	21
BP	GO:0003279	cardiac septum development	12/389	116/18867	4.98094084297255e-06	0.000728645459997883	ENSMUSG00000032744/ENSMUSG00000025810/ENSMUSG00000027276/ENSMUSG00000066026/ENSMUSG00000039239/ENSMUSG00000040249/ENSMUSG00000015957/ENSMUSG00000026923/ENSMUSG00000057123/ENSMUSG00000007613/ENSMUSG00000040289/ENSMUSG00000038151	Heyl/Nrp1/Jag1/Dhrs3/Tgfb2/Lrp1/Wnt11/Notch1/Gja5/Tgfbr1/Hey1/Prdm1	12
BP	GO:0003205	cardiac chamber development	15/389	180/18867	5.10600244483334e-06	0.000728645459997883	ENSMUSG00000032744/ENSMUSG00000025810/ENSMUSG00000027276/ENSMUSG00000066026/ENSMUSG00000039239/ENSMUSG00000040249/ENSMUSG00000027966/ENSMUSG00000015957/ENSMUSG00000046714/ENSMUSG00000026923/ENSMUSG00000057123/ENSMUSG00000007613/ENSMUSG00000040289/ENSMUSG00000010797/ENSMUSG00000038151	Heyl/Nrp1/Jag1/Dhrs3/Tgfb2/Lrp1/Col11a1/Wnt11/Foxc2/Notch1/Gja5/Tgfbr1/Hey1/Wnt2/Prdm1	15
BP	GO:0032956	regulation of actin cytoskeleton organization	21/389	331/18867	5.72312818094086e-06	0.00076117582205452	ENSMUSG00000025810/ENSMUSG00000039239/ENSMUSG00000040249/ENSMUSG00000037552/ENSMUSG00000024621/ENSMUSG00000024620/ENSMUSG00000040711/ENSMUSG00000009292/ENSMUSG00000015957/ENSMUSG00000022831/ENSMUSG00000041734/ENSMUSG00000052504/ENSMUSG00000021886/ENSMUSG00000043079/ENSMUSG00000024300/ENSMUSG00000007613/ENSMUSG00000053158/ENSMUSG00000050310/ENSMUSG00000066406/ENSMUSG00000064302/ENSMUSG00000034675	Nrp1/Tgfb2/Lrp1/Plekhg2/Csf1r/Pdgfrb/Sh3pxd2b/Trpm2/Wnt11/Hcls1/Kirrel/Epha3/Gpr65/Synpo/Myo1f/Tgfbr1/Fes/Rictor/Akap13/Clasp1/Dbn1	21
BP	GO:0002757	immune response-activating signal transduction	19/389	279/18867	5.83063433145515e-06	0.00076117582205452	ENSMUSG00000109713/ENSMUSG00000025986/ENSMUSG00000037731/ENSMUSG00000070868/ENSMUSG00000030775/ENSMUSG00000026012/ENSMUSG00000045551/ENSMUSG00000044583/ENSMUSG00000051682/ENSMUSG00000021624/ENSMUSG00000031142/ENSMUSG00000074361/ENSMUSG00000026656/ENSMUSG00000002699/ENSMUSG00000058099/ENSMUSG00000031377/ENSMUSG00000029640/ENSMUSG00000059866/ENSMUSG00000037921	Pvrig/Slc39a10/Themis2/Skint3/Trat1/Cd28/Fpr1/Tlr7/Treml4/Cd180/Cacna1f/C5ar2/Fcgr2b/Lcp2/Nfam1/Bmx/Usp12/Tnip2/Ddx60	19
BP	GO:2000146	negative regulation of cell motility	18/389	254/18867	5.92662202482108e-06	0.00076117582205452	ENSMUSG00000027276/ENSMUSG00000096768/ENSMUSG00000079227/ENSMUSG00000040249/ENSMUSG00000024397/ENSMUSG00000052336/ENSMUSG00000015957/ENSMUSG00000026923/ENSMUSG00000016128/ENSMUSG00000026425/ENSMUSG00000022548/ENSMUSG00000071856/ENSMUSG00000020716/ENSMUSG00000074361/ENSMUSG00000024501/ENSMUSG00000064302/ENSMUSG00000030022/ENSMUSG00000021910	Jag1/Gm47283/Ccr5/Lrp1/Aif1/Cx3cr1/Wnt11/Notch1/Stard13/Srgap2/Apod/Mcc/Nf1/C5ar2/Dpysl3/Clasp1/Adamts9/Nisch	18
BP	GO:0035909	aorta morphogenesis	7/389	35/18867	6.13174621422895e-06	0.000762116714949165	ENSMUSG00000027276/ENSMUSG00000039239/ENSMUSG00000040249/ENSMUSG00000024620/ENSMUSG00000026923/ENSMUSG00000040289/ENSMUSG00000030022	Jag1/Tgfb2/Lrp1/Pdgfrb/Notch1/Hey1/Adamts9	7
BP	GO:0006911	phagocytosis, engulfment	8/389	49/18867	6.54467163220566e-06	0.000788019368715262	ENSMUSG00000024397/ENSMUSG00000015053/ENSMUSG00000015947/ENSMUSG00000059498/ENSMUSG00000024593/ENSMUSG00000051682/ENSMUSG00000026656/ENSMUSG00000000290	Aif1/Gata2/Fcgr1/Fcgr3/Megf10/Treml4/Fcgr2b/Itgb2	8
BP	GO:0002274	myeloid leukocyte activation	15/389	185/18867	7.13365224461053e-06	0.000832907942378314	ENSMUSG00000024397/ENSMUSG00000015053/ENSMUSG00000052336/ENSMUSG00000056529/ENSMUSG00000044583/ENSMUSG00000059498/ENSMUSG00000024300/ENSMUSG00000053158/ENSMUSG00000002699/ENSMUSG00000049103/ENSMUSG00000002111/ENSMUSG00000000290/ENSMUSG00000059866/ENSMUSG00000004709/ENSMUSG00000004508	Aif1/Gata2/Cx3cr1/Ptafr/Tlr7/Fcgr3/Myo1f/Fes/Lcp2/Ccr2/Spi1/Itgb2/Tnip2/Cd244a/Gab2	15
BP	GO:0014031	mesenchymal cell development	10/389	83/18867	7.88390642305207e-06	0.000870915401748253	ENSMUSG00000032744/ENSMUSG00000025810/ENSMUSG00000027276/ENSMUSG00000021904/ENSMUSG00000026872/ENSMUSG00000062432/ENSMUSG00000046714/ENSMUSG00000026923/ENSMUSG00000040289/ENSMUSG00000021451	Heyl/Nrp1/Jag1/Sema3g/Zeb2/Cyp26c1/Foxc2/Notch1/Hey1/Sema4d	10
BP	GO:0072001	renal system development	19/389	285/18867	7.91124813423017e-06	0.000870915401748253	ENSMUSG00000032744/ENSMUSG00000049538/ENSMUSG00000025810/ENSMUSG00000027276/ENSMUSG00000039239/ENSMUSG00000024620/ENSMUSG00000015957/ENSMUSG00000046714/ENSMUSG00000026923/ENSMUSG00000027684/ENSMUSG00000026494/ENSMUSG00000027204/ENSMUSG00000020716/ENSMUSG00000043969/ENSMUSG00000032855/ENSMUSG00000022309/ENSMUSG00000007613/ENSMUSG00000039994/ENSMUSG00000040289	Heyl/Adamts16/Nrp1/Jag1/Tgfb2/Pdgfrb/Wnt11/Foxc2/Notch1/Mecom/Kif26b/Fbn1/Nf1/Emx2/Pkd1/Angpt1/Tgfbr1/Timeless/Hey1	19
BP	GO:0046578	regulation of Ras protein signal transduction	17/389	236/18867	8.66191598672138e-06	0.000927065619356596	ENSMUSG00000025810/ENSMUSG00000039239/ENSMUSG00000037552/ENSMUSG00000034066/ENSMUSG00000024620/ENSMUSG00000026271/ENSMUSG00000026923/ENSMUSG00000018008/ENSMUSG00000020716/ENSMUSG00000021886/ENSMUSG00000066406/ENSMUSG00000034160/ENSMUSG00000004562/ENSMUSG00000028072/ENSMUSG00000041890/ENSMUSG00000022957/ENSMUSG00000028059	Nrp1/Tgfb2/Plekhg2/Farp2/Pdgfrb/Gpr35/Notch1/Cyth4/Nf1/Gpr65/Akap13/Ogt/Arhgef40/Ntrk1/Git2/Itsn1/Arhgef2	17
BP	GO:0002253	activation of immune response	21/389	341/18867	9.03347789779066e-06	0.000929706684993781	ENSMUSG00000109713/ENSMUSG00000025986/ENSMUSG00000001128/ENSMUSG00000016493/ENSMUSG00000037731/ENSMUSG00000070868/ENSMUSG00000030775/ENSMUSG00000026012/ENSMUSG00000045551/ENSMUSG00000044583/ENSMUSG00000051682/ENSMUSG00000021624/ENSMUSG00000031142/ENSMUSG00000074361/ENSMUSG00000026656/ENSMUSG00000002699/ENSMUSG00000058099/ENSMUSG00000031377/ENSMUSG00000029640/ENSMUSG00000059866/ENSMUSG00000037921	Pvrig/Slc39a10/Cfp/Cd46/Themis2/Skint3/Trat1/Cd28/Fpr1/Tlr7/Treml4/Cd180/Cacna1f/C5ar2/Fcgr2b/Lcp2/Nfam1/Bmx/Usp12/Tnip2/Ddx60	21
BP	GO:0002429	immune response-activating cell surface receptor signaling pathway	14/389	166/18867	9.16918090572636e-06	0.000929706684993781	ENSMUSG00000109713/ENSMUSG00000025986/ENSMUSG00000037731/ENSMUSG00000070868/ENSMUSG00000030775/ENSMUSG00000026012/ENSMUSG00000045551/ENSMUSG00000031142/ENSMUSG00000074361/ENSMUSG00000026656/ENSMUSG00000002699/ENSMUSG00000058099/ENSMUSG00000031377/ENSMUSG00000029640	Pvrig/Slc39a10/Themis2/Skint3/Trat1/Cd28/Fpr1/Cacna1f/C5ar2/Fcgr2b/Lcp2/Nfam1/Bmx/Usp12	14
BP	GO:0030335	positive regulation of cell migration	26/389	490/18867	1.15739193314421e-05	0.00111634808474023	ENSMUSG00000042190/ENSMUSG00000025810/ENSMUSG00000039239/ENSMUSG00000079227/ENSMUSG00000021904/ENSMUSG00000024621/ENSMUSG00000024397/ENSMUSG00000024620/ENSMUSG00000027750/ENSMUSG00000015957/ENSMUSG00000046714/ENSMUSG00000026923/ENSMUSG00000025804/ENSMUSG00000056529/ENSMUSG00000044447/ENSMUSG00000001506/ENSMUSG00000024300/ENSMUSG00000022309/ENSMUSG00000007613/ENSMUSG00000049103/ENSMUSG00000033960/…	Cmklr1/Nrp1/Tgfb2/Ccr5/Sema3g/Csf1r/Aif1/Pdgfrb/Postn/Wnt11/Foxc2/Notch1/Ccr1/Ptafr/Dock5/Col1a1/Myo1f/Angpt1/Tgfbr1/Ccr2/Jcad/Clasp1/Arhgef2/Itga5/Gab2/Sema4d	26
BP	GO:0002764	immune response-regulating signaling pathway	19/389	293/18867	1.17197574497993e-05	0.00111634808474023	ENSMUSG00000109713/ENSMUSG00000025986/ENSMUSG00000037731/ENSMUSG00000070868/ENSMUSG00000030775/ENSMUSG00000026012/ENSMUSG00000045551/ENSMUSG00000044583/ENSMUSG00000051682/ENSMUSG00000021624/ENSMUSG00000031142/ENSMUSG00000074361/ENSMUSG00000026656/ENSMUSG00000002699/ENSMUSG00000058099/ENSMUSG00000031377/ENSMUSG00000029640/ENSMUSG00000059866/ENSMUSG00000037921	Pvrig/Slc39a10/Themis2/Skint3/Trat1/Cd28/Fpr1/Tlr7/Treml4/Cd180/Cacna1f/C5ar2/Fcgr2b/Lcp2/Nfam1/Bmx/Usp12/Tnip2/Ddx60	19
BP	GO:0002886	regulation of myeloid leukocyte mediated immunity	8/389	53/18867	1.19704445363737e-05	0.00111634808474023	ENSMUSG00000015053/ENSMUSG00000056529/ENSMUSG00000015947/ENSMUSG00000059498/ENSMUSG00000053158/ENSMUSG00000049103/ENSMUSG00000000290/ENSMUSG00000004508	Gata2/Ptafr/Fcgr1/Fcgr3/Fes/Ccr2/Itgb2/Gab2	8
BP	GO:0061351	neural precursor cell proliferation	14/389	171/18867	1.28753035126664e-05	0.00111634808474023	ENSMUSG00000079227/ENSMUSG00000047976/ENSMUSG00000026872/ENSMUSG00000015053/ENSMUSG00000052336/ENSMUSG00000026923/ENSMUSG00000034708/ENSMUSG00000020716/ENSMUSG00000029478/ENSMUSG00000043969/ENSMUSG00000037313/ENSMUSG00000010797/ENSMUSG00000034675/ENSMUSG00000028059	Ccr5/Kcna1/Zeb2/Gata2/Cx3cr1/Notch1/Grn/Nf1/Ncor2/Emx2/Tacc3/Wnt2/Dbn1/Arhgef2	14
BP	GO:0032970	regulation of actin filament-based process	22/389	377/18867	1.29135200940738e-05	0.00111634808474023	ENSMUSG00000025810/ENSMUSG00000039239/ENSMUSG00000040249/ENSMUSG00000037552/ENSMUSG00000024621/ENSMUSG00000024620/ENSMUSG00000040711/ENSMUSG00000009292/ENSMUSG00000015957/ENSMUSG00000022831/ENSMUSG00000041734/ENSMUSG00000052504/ENSMUSG00000021886/ENSMUSG00000043079/ENSMUSG00000024300/ENSMUSG00000057123/ENSMUSG00000007613/ENSMUSG00000053158/ENSMUSG00000050310/ENSMUSG00000066406/ENSMUSG00000064302/…	Nrp1/Tgfb2/Lrp1/Plekhg2/Csf1r/Pdgfrb/Sh3pxd2b/Trpm2/Wnt11/Hcls1/Kirrel/Epha3/Gpr65/Synpo/Myo1f/Gja5/Tgfbr1/Fes/Rictor/Akap13/Clasp1/Dbn1	22
BP	GO:0003179	heart valve morphogenesis	7/389	39/18867	1.30640069797602e-05	0.00111634808474023	ENSMUSG00000032744/ENSMUSG00000027276/ENSMUSG00000039239/ENSMUSG00000026923/ENSMUSG00000057123/ENSMUSG00000040289/ENSMUSG00000030022	Heyl/Jag1/Tgfb2/Notch1/Gja5/Hey1/Adamts9	7
BP	GO:0060412	ventricular septum morphogenesis	7/389	39/18867	1.30640069797602e-05	0.00111634808474023	ENSMUSG00000032744/ENSMUSG00000039239/ENSMUSG00000015957/ENSMUSG00000026923/ENSMUSG00000057123/ENSMUSG00000007613/ENSMUSG00000040289	Heyl/Tgfb2/Wnt11/Notch1/Gja5/Tgfbr1/Hey1	7
BP	GO:0002683	negative regulation of immune system process	24/389	435/18867	1.33277996101871e-05	0.00111634808474023	ENSMUSG00000090958/ENSMUSG00000078763/ENSMUSG00000048583/ENSMUSG00000109713/ENSMUSG00000039239/ENSMUSG00000022952/ENSMUSG00000044303/ENSMUSG00000015053/ENSMUSG00000016493/ENSMUSG00000014361/ENSMUSG00000026923/ENSMUSG00000027204/ENSMUSG00000025804/ENSMUSG00000022548/ENSMUSG00000020716/ENSMUSG00000074361/ENSMUSG00000022309/ENSMUSG00000096010/ENSMUSG00000026656/ENSMUSG00000049103/ENSMUSG00000042244/…	Lrrc32/Slfn1/Igf2/Pvrig/Tgfb2/Runx1/Cdkn2a/Gata2/Cd46/Mertk/Notch1/Fbn1/Ccr1/Apod/Nf1/C5ar2/Angpt1/Hist4h4/Fcgr2b/Ccr2/Pglyrp3/Inpp5d/Gpx1/Prdm1	24
BP	GO:0048771	tissue remodeling	14/389	174/18867	1.56854426755981e-05	0.00128587256657616	ENSMUSG00000027276/ENSMUSG00000039239/ENSMUSG00000044303/ENSMUSG00000024621/ENSMUSG00000014361/ENSMUSG00000001348/ENSMUSG00000046714/ENSMUSG00000020716/ENSMUSG00000037370/ENSMUSG00000038642/ENSMUSG00000054196/ENSMUSG00000057123/ENSMUSG00000049103/ENSMUSG00000026288	Jag1/Tgfb2/Cdkn2a/Csf1r/Mertk/Acp5/Foxc2/Nf1/Enpp1/Ctss/Cthrc1/Gja5/Ccr2/Inpp5d	14
BP	GO:0003198	epithelial to mesenchymal transition involved in endocardial cushion formation	5/389	17/18867	1.83171177180378e-05	0.00147033030349166	ENSMUSG00000032744/ENSMUSG00000039239/ENSMUSG00000026923/ENSMUSG00000007613/ENSMUSG00000040289	Heyl/Tgfb2/Notch1/Tgfbr1/Hey1	5
BP	GO:0003007	heart morphogenesis	17/389	251/18867	1.93358683554791e-05	0.0015204306280339	ENSMUSG00000032744/ENSMUSG00000025810/ENSMUSG00000027276/ENSMUSG00000066026/ENSMUSG00000039239/ENSMUSG00000027966/ENSMUSG00000015957/ENSMUSG00000046714/ENSMUSG00000026923/ENSMUSG00000026837/ENSMUSG00000029478/ENSMUSG00000022309/ENSMUSG00000028718/ENSMUSG00000057123/ENSMUSG00000007613/ENSMUSG00000040289/ENSMUSG00000010797	Heyl/Nrp1/Jag1/Dhrs3/Tgfb2/Col11a1/Wnt11/Foxc2/Notch1/Col5a1/Ncor2/Angpt1/Stil/Gja5/Tgfbr1/Hey1/Wnt2	17
BP	GO:0002768	immune response-regulating cell surface receptor signaling pathway	14/389	178/18867	2.02673296321365e-05	0.00156180042145244	ENSMUSG00000109713/ENSMUSG00000025986/ENSMUSG00000037731/ENSMUSG00000070868/ENSMUSG00000030775/ENSMUSG00000026012/ENSMUSG00000045551/ENSMUSG00000031142/ENSMUSG00000074361/ENSMUSG00000026656/ENSMUSG00000002699/ENSMUSG00000058099/ENSMUSG00000031377/ENSMUSG00000029640	Pvrig/Slc39a10/Themis2/Skint3/Trat1/Cd28/Fpr1/Cacna1f/C5ar2/Fcgr2b/Lcp2/Nfam1/Bmx/Usp12	14
BP	GO:0002694	regulation of leukocyte activation	25/389	478/18867	2.17252844638216e-05	0.00160992102843715	ENSMUSG00000090958/ENSMUSG00000078763/ENSMUSG00000006574/ENSMUSG00000048583/ENSMUSG00000025986/ENSMUSG00000044303/ENSMUSG00000024397/ENSMUSG00000015053/ENSMUSG00000016493/ENSMUSG00000014361/ENSMUSG00000031497/ENSMUSG00000026012/ENSMUSG00000056529/ENSMUSG00000053158/ENSMUSG00000026656/ENSMUSG00000049103/ENSMUSG00000042244/ENSMUSG00000058099/ENSMUSG00000026288/ENSMUSG00000038151/ENSMUSG00000000290/…	Lrrc32/Slfn1/Slc4a1/Igf2/Slc39a10/Cdkn2a/Aif1/Gata2/Cd46/Mertk/Tnfsf13b/Cd28/Ptafr/Fes/Fcgr2b/Ccr2/Pglyrp3/Nfam1/Inpp5d/Prdm1/Itgb2/Tnip2/Cd244a/Sox13/Gab2	25
BP	GO:0003197	endocardial cushion development	7/389	42/18867	2.17274574302444e-05	0.00160992102843715	ENSMUSG00000032744/ENSMUSG00000027276/ENSMUSG00000039239/ENSMUSG00000026923/ENSMUSG00000052504/ENSMUSG00000007613/ENSMUSG00000040289	Heyl/Jag1/Tgfb2/Notch1/Epha3/Tgfbr1/Hey1	7
BP	GO:0060317	cardiac epithelial to mesenchymal transition	6/389	29/18867	2.34945457821503e-05	0.00168857656789759	ENSMUSG00000032744/ENSMUSG00000039239/ENSMUSG00000026923/ENSMUSG00000007613/ENSMUSG00000040289/ENSMUSG00000010797	Heyl/Tgfb2/Notch1/Tgfbr1/Hey1/Wnt2	6
BP	GO:0099024	plasma membrane invagination	8/389	58/18867	2.36654904402985e-05	0.00168857656789759	ENSMUSG00000024397/ENSMUSG00000015053/ENSMUSG00000015947/ENSMUSG00000059498/ENSMUSG00000024593/ENSMUSG00000051682/ENSMUSG00000026656/ENSMUSG00000000290	Aif1/Gata2/Fcgr1/Fcgr3/Megf10/Treml4/Fcgr2b/Itgb2	8
BP	GO:0002443	leukocyte mediated immunity	19/389	309/18867	2.46036103294216e-05	0.00172359473816839	ENSMUSG00000027276/ENSMUSG00000048583/ENSMUSG00000015053/ENSMUSG00000016493/ENSMUSG00000005696/ENSMUSG00000030560/ENSMUSG00000026012/ENSMUSG00000056529/ENSMUSG00000015947/ENSMUSG00000030325/ENSMUSG00000059498/ENSMUSG00000051682/ENSMUSG00000024300/ENSMUSG00000053158/ENSMUSG00000026656/ENSMUSG00000049103/ENSMUSG00000026288/ENSMUSG00000000290/ENSMUSG00000004508	Jag1/Igf2/Gata2/Cd46/Sh2d1a/Ctsc/Cd28/Ptafr/Fcgr1/Klrb1c/Fcgr3/Treml4/Myo1f/Fes/Fcgr2b/Ccr2/Inpp5d/Itgb2/Gab2	19
BP	GO:1901342	regulation of vasculature development	19/389	311/18867	2.68879835828385e-05	0.00181773628530881	ENSMUSG00000025810/ENSMUSG00000015340/ENSMUSG00000039239/ENSMUSG00000079227/ENSMUSG00000022952/ENSMUSG00000015053/ENSMUSG00000052336/ENSMUSG00000046714/ENSMUSG00000026923/ENSMUSG00000016128/ENSMUSG00000020716/ENSMUSG00000049103/ENSMUSG00000040289/ENSMUSG00000033960/ENSMUSG00000054555/ENSMUSG00000028072/ENSMUSG00000000290/ENSMUSG00000030022/ENSMUSG00000000555	Nrp1/Cybb/Tgfb2/Ccr5/Runx1/Gata2/Cx3cr1/Foxc2/Notch1/Stard13/Nf1/Ccr2/Hey1/Jcad/Adam12/Ntrk1/Itgb2/Adamts9/Itga5	19
BP	GO:0003229	ventricular cardiac muscle tissue development	8/389	59/18867	2.68909857935641e-05	0.00181773628530881	ENSMUSG00000039239/ENSMUSG00000027966/ENSMUSG00000046714/ENSMUSG00000026923/ENSMUSG00000007613/ENSMUSG00000022371/ENSMUSG00000040289/ENSMUSG00000030022	Tgfb2/Col11a1/Foxc2/Notch1/Tgfbr1/Col14a1/Hey1/Adamts9	8
BP	GO:0045765	regulation of angiogenesis	18/389	285/18867	2.82176466896102e-05	0.0018745274602598	ENSMUSG00000025810/ENSMUSG00000015340/ENSMUSG00000039239/ENSMUSG00000079227/ENSMUSG00000022952/ENSMUSG00000015053/ENSMUSG00000052336/ENSMUSG00000046714/ENSMUSG00000026923/ENSMUSG00000016128/ENSMUSG00000020716/ENSMUSG00000049103/ENSMUSG00000033960/ENSMUSG00000054555/ENSMUSG00000028072/ENSMUSG00000000290/ENSMUSG00000030022/ENSMUSG00000000555	Nrp1/Cybb/Tgfb2/Ccr5/Runx1/Gata2/Cx3cr1/Foxc2/Notch1/Stard13/Nf1/Ccr2/Jcad/Adam12/Ntrk1/Itgb2/Adamts9/Itga5	18
BP	GO:0046651	lymphocyte proliferation	18/389	286/18867	2.95542790014238e-05	0.0019300446947879	ENSMUSG00000090958/ENSMUSG00000078763/ENSMUSG00000006574/ENSMUSG00000048583/ENSMUSG00000025986/ENSMUSG00000044303/ENSMUSG00000024397/ENSMUSG00000016493/ENSMUSG00000031497/ENSMUSG00000026012/ENSMUSG00000059280/ENSMUSG00000021624/ENSMUSG00000026656/ENSMUSG00000049103/ENSMUSG00000026288/ENSMUSG00000038151/ENSMUSG00000000290/ENSMUSG00000004709	Lrrc32/Slfn1/Slc4a1/Igf2/Slc39a10/Cdkn2a/Aif1/Cd46/Tnfsf13b/Cd28/Vpreb2/Cd180/Fcgr2b/Ccr2/Inpp5d/Prdm1/Itgb2/Cd244a	18
BP	GO:0002697	regulation of immune effector process	20/389	342/18867	3.0962807777014e-05	0.00198832830608058	ENSMUSG00000048583/ENSMUSG00000039239/ENSMUSG00000015053/ENSMUSG00000016493/ENSMUSG00000005696/ENSMUSG00000026012/ENSMUSG00000056529/ENSMUSG00000015947/ENSMUSG00000030325/ENSMUSG00000059498/ENSMUSG00000051682/ENSMUSG00000022309/ENSMUSG00000053158/ENSMUSG00000026656/ENSMUSG00000049103/ENSMUSG00000042244/ENSMUSG00000000290/ENSMUSG00000004709/ENSMUSG00000037921/ENSMUSG00000004508	Igf2/Tgfb2/Gata2/Cd46/Sh2d1a/Cd28/Ptafr/Fcgr1/Klrb1c/Fcgr3/Treml4/Angpt1/Fes/Fcgr2b/Ccr2/Pglyrp3/Itgb2/Cd244a/Ddx60/Gab2	20
BP	GO:0032943	mononuclear cell proliferation	18/389	288/18867	3.23978664542463e-05	0.00204637671226575	ENSMUSG00000090958/ENSMUSG00000078763/ENSMUSG00000006574/ENSMUSG00000048583/ENSMUSG00000025986/ENSMUSG00000044303/ENSMUSG00000024397/ENSMUSG00000016493/ENSMUSG00000031497/ENSMUSG00000026012/ENSMUSG00000059280/ENSMUSG00000021624/ENSMUSG00000026656/ENSMUSG00000049103/ENSMUSG00000026288/ENSMUSG00000038151/ENSMUSG00000000290/ENSMUSG00000004709	Lrrc32/Slfn1/Slc4a1/Igf2/Slc39a10/Cdkn2a/Aif1/Cd46/Tnfsf13b/Cd28/Vpreb2/Cd180/Fcgr2b/Ccr2/Inpp5d/Prdm1/Itgb2/Cd244a	18
BP	GO:1903706	regulation of hemopoiesis	21/389	373/18867	3.44016729785855e-05	0.00210712869384428	ENSMUSG00000027276/ENSMUSG00000022952/ENSMUSG00000044303/ENSMUSG00000024621/ENSMUSG00000015053/ENSMUSG00000016493/ENSMUSG00000026923/ENSMUSG00000022831/ENSMUSG00000027204/ENSMUSG00000026012/ENSMUSG00000025804/ENSMUSG00000020716/ENSMUSG00000053158/ENSMUSG00000096010/ENSMUSG00000049103/ENSMUSG00000042244/ENSMUSG00000058099/ENSMUSG00000026288/ENSMUSG00000002111/ENSMUSG00000038151/ENSMUSG00000070643	Jag1/Runx1/Cdkn2a/Csf1r/Gata2/Cd46/Notch1/Hcls1/Fbn1/Cd28/Ccr1/Nf1/Fes/Hist4h4/Ccr2/Pglyrp3/Nfam1/Inpp5d/Spi1/Prdm1/Sox13	21
BP	GO:0035904	aorta development	8/389	61/18867	3.44534408804021e-05	0.00210712869384428	ENSMUSG00000027276/ENSMUSG00000039239/ENSMUSG00000040249/ENSMUSG00000024620/ENSMUSG00000026923/ENSMUSG00000040289/ENSMUSG00000038151/ENSMUSG00000030022	Jag1/Tgfb2/Lrp1/Pdgfrb/Notch1/Hey1/Prdm1/Adamts9	8
BP	GO:0001822	kidney development	17/389	263/18867	3.50707527131147e-05	0.00211136890943173	ENSMUSG00000032744/ENSMUSG00000049538/ENSMUSG00000025810/ENSMUSG00000027276/ENSMUSG00000039239/ENSMUSG00000024620/ENSMUSG00000015957/ENSMUSG00000046714/ENSMUSG00000026923/ENSMUSG00000026494/ENSMUSG00000027204/ENSMUSG00000020716/ENSMUSG00000032855/ENSMUSG00000022309/ENSMUSG00000007613/ENSMUSG00000039994/ENSMUSG00000040289	Heyl/Adamts16/Nrp1/Jag1/Tgfb2/Pdgfrb/Wnt11/Foxc2/Notch1/Kif26b/Fbn1/Nf1/Pkd1/Angpt1/Tgfbr1/Timeless/Hey1	17
BP	GO:1903670	regulation of sprouting angiogenesis	8/389	62/18867	3.88548442470206e-05	0.00226988274294244	ENSMUSG00000025810/ENSMUSG00000079227/ENSMUSG00000046714/ENSMUSG00000026923/ENSMUSG00000016128/ENSMUSG00000033960/ENSMUSG00000030022/ENSMUSG00000000555	Nrp1/Ccr5/Foxc2/Notch1/Stard13/Jcad/Adamts9/Itga5	8
BP	GO:0003151	outflow tract morphogenesis	9/389	80/18867	3.91337896404482e-05	0.00226988274294244	ENSMUSG00000032744/ENSMUSG00000025810/ENSMUSG00000027276/ENSMUSG00000066026/ENSMUSG00000039239/ENSMUSG00000015957/ENSMUSG00000046714/ENSMUSG00000057123/ENSMUSG00000040289	Heyl/Nrp1/Jag1/Dhrs3/Tgfb2/Wnt11/Foxc2/Gja5/Hey1	9
BP	GO:0010810	regulation of cell-substrate adhesion	14/389	189/18867	3.94710988261468e-05	0.00226988274294244	ENSMUSG00000025810/ENSMUSG00000027276/ENSMUSG00000044303/ENSMUSG00000027750/ENSMUSG00000026923/ENSMUSG00000068196/ENSMUSG00000022548/ENSMUSG00000044447/ENSMUSG00000020716/ENSMUSG00000052504/ENSMUSG00000001506/ENSMUSG00000064302/ENSMUSG00000034675/ENSMUSG00000000555	Nrp1/Jag1/Cdkn2a/Postn/Notch1/Col8a1/Apod/Dock5/Nf1/Epha3/Col1a1/Clasp1/Dbn1/Itga5	14
BP	GO:0051056	regulation of small GTPase mediated signal transduction	17/389	266/18867	4.04556611868638e-05	0.00229228915519098	ENSMUSG00000025810/ENSMUSG00000039239/ENSMUSG00000037552/ENSMUSG00000034066/ENSMUSG00000024620/ENSMUSG00000026271/ENSMUSG00000026923/ENSMUSG00000018008/ENSMUSG00000020716/ENSMUSG00000021886/ENSMUSG00000066406/ENSMUSG00000034160/ENSMUSG00000004562/ENSMUSG00000028072/ENSMUSG00000041890/ENSMUSG00000022957/ENSMUSG00000028059	Nrp1/Tgfb2/Plekhg2/Farp2/Pdgfrb/Gpr35/Notch1/Cyth4/Nf1/Gpr65/Akap13/Ogt/Arhgef40/Ntrk1/Git2/Itsn1/Arhgef2	17
BP	GO:0002888	positive regulation of myeloid leukocyte mediated immunity	6/389	32/18867	4.25388318361646e-05	0.0023753930299238	ENSMUSG00000015053/ENSMUSG00000056529/ENSMUSG00000015947/ENSMUSG00000059498/ENSMUSG00000000290/ENSMUSG00000004508	Gata2/Ptafr/Fcgr1/Fcgr3/Itgb2/Gab2	6
BP	GO:0050670	regulation of lymphocyte proliferation	15/389	216/18867	4.45634513534826e-05	0.00245289968664241	ENSMUSG00000090958/ENSMUSG00000078763/ENSMUSG00000006574/ENSMUSG00000048583/ENSMUSG00000025986/ENSMUSG00000044303/ENSMUSG00000024397/ENSMUSG00000016493/ENSMUSG00000031497/ENSMUSG00000026012/ENSMUSG00000026656/ENSMUSG00000049103/ENSMUSG00000026288/ENSMUSG00000038151/ENSMUSG00000004709	Lrrc32/Slfn1/Slc4a1/Igf2/Slc39a10/Cdkn2a/Aif1/Cd46/Tnfsf13b/Cd28/Fcgr2b/Ccr2/Inpp5d/Prdm1/Cd244a	15
BP	GO:0072132	mesenchyme morphogenesis	7/389	47/18867	4.63584874413967e-05	0.00251576411424932	ENSMUSG00000032744/ENSMUSG00000039239/ENSMUSG00000015957/ENSMUSG00000046714/ENSMUSG00000026923/ENSMUSG00000007613/ENSMUSG00000040289	Heyl/Tgfb2/Wnt11/Foxc2/Notch1/Tgfbr1/Hey1	7
BP	GO:0032944	regulation of mononuclear cell proliferation	15/389	218/18867	4.95322059404726e-05	0.00265066096512001	ENSMUSG00000090958/ENSMUSG00000078763/ENSMUSG00000006574/ENSMUSG00000048583/ENSMUSG00000025986/ENSMUSG00000044303/ENSMUSG00000024397/ENSMUSG00000016493/ENSMUSG00000031497/ENSMUSG00000026012/ENSMUSG00000026656/ENSMUSG00000049103/ENSMUSG00000026288/ENSMUSG00000038151/ENSMUSG00000004709	Lrrc32/Slfn1/Slc4a1/Igf2/Slc39a10/Cdkn2a/Aif1/Cd46/Tnfsf13b/Cd28/Fcgr2b/Ccr2/Inpp5d/Prdm1/Cd244a	15
BP	GO:0007229	integrin-mediated signaling pathway	9/389	83/18867	5.25379665609624e-05	0.00276406075525898	ENSMUSG00000025810/ENSMUSG00000029860/ENSMUSG00000025348/ENSMUSG00000031425/ENSMUSG00000042284/ENSMUSG00000030789/ENSMUSG00000000290/ENSMUSG00000000555/ENSMUSG00000004508	Nrp1/Zyx/Itga7/Plp1/Itga1/Itgax/Itgb2/Itga5/Gab2	9
BP	GO:0002040	sprouting angiogenesis	10/389	103/18867	5.30860357874811e-05	0.00276406075525898	ENSMUSG00000025810/ENSMUSG00000079227/ENSMUSG00000034205/ENSMUSG00000046714/ENSMUSG00000026923/ENSMUSG00000016128/ENSMUSG00000022309/ENSMUSG00000033960/ENSMUSG00000030022/ENSMUSG00000000555	Nrp1/Ccr5/Loxl2/Foxc2/Notch1/Stard13/Angpt1/Jcad/Adamts9/Itga5	10
BP	GO:0010324	membrane invagination	8/389	65/18867	5.49677597665086e-05	0.00279696839130536	ENSMUSG00000024397/ENSMUSG00000015053/ENSMUSG00000015947/ENSMUSG00000059498/ENSMUSG00000024593/ENSMUSG00000051682/ENSMUSG00000026656/ENSMUSG00000000290	Aif1/Gata2/Fcgr1/Fcgr3/Megf10/Treml4/Fcgr2b/Itgb2	8
BP	GO:0070661	leukocyte proliferation	18/389	300/18867	5.51698930026492e-05	0.00279696839130536	ENSMUSG00000090958/ENSMUSG00000078763/ENSMUSG00000006574/ENSMUSG00000048583/ENSMUSG00000025986/ENSMUSG00000044303/ENSMUSG00000024397/ENSMUSG00000016493/ENSMUSG00000031497/ENSMUSG00000026012/ENSMUSG00000059280/ENSMUSG00000021624/ENSMUSG00000026656/ENSMUSG00000049103/ENSMUSG00000026288/ENSMUSG00000038151/ENSMUSG00000000290/ENSMUSG00000004709	Lrrc32/Slfn1/Slc4a1/Igf2/Slc39a10/Cdkn2a/Aif1/Cd46/Tnfsf13b/Cd28/Vpreb2/Cd180/Fcgr2b/Ccr2/Inpp5d/Prdm1/Itgb2/Cd244a	18
BP	GO:0010717	regulation of epithelial to mesenchymal transition	9/389	84/18867	5.77880516724069e-05	0.00289165406615304	ENSMUSG00000039239/ENSMUSG00000034205/ENSMUSG00000026923/ENSMUSG00000052504/ENSMUSG00000001506/ENSMUSG00000048537/ENSMUSG00000007613/ENSMUSG00000064302/ENSMUSG00000030782	Tgfb2/Loxl2/Notch1/Epha3/Col1a1/Phldb1/Tgfbr1/Clasp1/Tgfb1i1	9
BP	GO:0002444	myeloid leukocyte mediated immunity	9/389	85/18867	6.34733820311135e-05	0.00313542232007539	ENSMUSG00000015053/ENSMUSG00000056529/ENSMUSG00000015947/ENSMUSG00000059498/ENSMUSG00000024300/ENSMUSG00000053158/ENSMUSG00000049103/ENSMUSG00000000290/ENSMUSG00000004508	Gata2/Ptafr/Fcgr1/Fcgr3/Myo1f/Fes/Ccr2/Itgb2/Gab2	9
BP	GO:0002699	positive regulation of immune effector process	14/389	198/18867	6.55520800516613e-05	0.00319711600555761	ENSMUSG00000015053/ENSMUSG00000016493/ENSMUSG00000005696/ENSMUSG00000026012/ENSMUSG00000056529/ENSMUSG00000015947/ENSMUSG00000030325/ENSMUSG00000059498/ENSMUSG00000053158/ENSMUSG00000049103/ENSMUSG00000000290/ENSMUSG00000004709/ENSMUSG00000037921/ENSMUSG00000004508	Gata2/Cd46/Sh2d1a/Cd28/Ptafr/Fcgr1/Klrb1c/Fcgr3/Fes/Ccr2/Itgb2/Cd244a/Ddx60/Gab2	14
BP	GO:0070663	regulation of leukocyte proliferation	15/389	225/18867	7.09647456112097e-05	0.0033981823344658	ENSMUSG00000090958/ENSMUSG00000078763/ENSMUSG00000006574/ENSMUSG00000048583/ENSMUSG00000025986/ENSMUSG00000044303/ENSMUSG00000024397/ENSMUSG00000016493/ENSMUSG00000031497/ENSMUSG00000026012/ENSMUSG00000026656/ENSMUSG00000049103/ENSMUSG00000026288/ENSMUSG00000038151/ENSMUSG00000004709	Lrrc32/Slfn1/Slc4a1/Igf2/Slc39a10/Cdkn2a/Aif1/Cd46/Tnfsf13b/Cd28/Fcgr2b/Ccr2/Inpp5d/Prdm1/Cd244a	15
BP	GO:0003272	endocardial cushion formation	5/389	22/18867	7.15993509663166e-05	0.0033981823344658	ENSMUSG00000032744/ENSMUSG00000039239/ENSMUSG00000026923/ENSMUSG00000007613/ENSMUSG00000040289	Heyl/Tgfb2/Notch1/Tgfbr1/Hey1	5
BP	GO:1902742	apoptotic process involved in development	6/389	35/18867	7.23205168508165e-05	0.0033981823344658	ENSMUSG00000039239/ENSMUSG00000044303/ENSMUSG00000046714/ENSMUSG00000026923/ENSMUSG00000024593/ENSMUSG00000002111	Tgfb2/Cdkn2a/Foxc2/Notch1/Megf10/Spi1	6
BP	GO:0001525	angiogenesis	24/389	485/18867	7.57608715587478e-05	0.00351694744717898	ENSMUSG00000025810/ENSMUSG00000015340/ENSMUSG00000039239/ENSMUSG00000079227/ENSMUSG00000022952/ENSMUSG00000034205/ENSMUSG00000015053/ENSMUSG00000024620/ENSMUSG00000052336/ENSMUSG00000046714/ENSMUSG00000026923/ENSMUSG00000068196/ENSMUSG00000016128/ENSMUSG00000020716/ENSMUSG00000022309/ENSMUSG00000007613/ENSMUSG00000049103/ENSMUSG00000033960/ENSMUSG00000054555/ENSMUSG00000028072/ENSMUSG00000063856/…	Nrp1/Cybb/Tgfb2/Ccr5/Runx1/Loxl2/Gata2/Pdgfrb/Cx3cr1/Foxc2/Notch1/Col8a1/Stard13/Nf1/Angpt1/Tgfbr1/Ccr2/Jcad/Adam12/Ntrk1/Gpx1/Itgb2/Adamts9/Itga5	24
BP	GO:0051051	negative regulation of transport	24/389	489/18867	8.59913014141511e-05	0.00394433909938957	ENSMUSG00000090958/ENSMUSG00000003484/ENSMUSG00000039239/ENSMUSG00000036353/ENSMUSG00000021319/ENSMUSG00000052727/ENSMUSG00000026271/ENSMUSG00000026923/ENSMUSG00000049625/ENSMUSG00000030775/ENSMUSG00000069601/ENSMUSG00000022548/ENSMUSG00000020716/ENSMUSG00000052504/ENSMUSG00000037370/ENSMUSG00000039943/ENSMUSG00000031142/ENSMUSG00000074361/ENSMUSG00000022309/ENSMUSG00000026656/ENSMUSG00000049103/…	Lrrc32/Cyp4f18/Tgfb2/P2ry12/Sfrp4/Map1b/Gpr35/Notch1/Tifab/Trat1/Ank3/Apod/Nf1/Epha3/Enpp1/Plcb4/Cacna1f/C5ar2/Angpt1/Fcgr2b/Ccr2/Ogt/Sct/Rhbdf1	24
BP	GO:0034330	cell junction organization	15/389	230/18867	9.08772697942513e-05	0.00411941318255589	ENSMUSG00000025810/ENSMUSG00000059674/ENSMUSG00000039239/ENSMUSG00000055322/ENSMUSG00000022321/ENSMUSG00000024621/ENSMUSG00000039585/ENSMUSG00000015957/ENSMUSG00000022548/ENSMUSG00000052504/ENSMUSG00000057123/ENSMUSG00000007613/ENSMUSG00000022565/ENSMUSG00000064302/ENSMUSG00000000555	Nrp1/Cdh24/Tgfb2/Tns1/Cdh10/Csf1r/Myo9a/Wnt11/Apod/Epha3/Gja5/Tgfbr1/Plec/Clasp1/Itga5	15
BP	GO:0055008	cardiac muscle tissue morphogenesis	8/389	70/18867	9.40062709864595e-05	0.00421169955942824	ENSMUSG00000039239/ENSMUSG00000027966/ENSMUSG00000046714/ENSMUSG00000026923/ENSMUSG00000022309/ENSMUSG00000007613/ENSMUSG00000040289/ENSMUSG00000010797	Tgfb2/Col11a1/Foxc2/Notch1/Angpt1/Tgfbr1/Hey1/Wnt2	8
BP	GO:0090049	regulation of cell migration involved in sprouting angiogenesis	6/389	37/18867	0.000100042964692762	0.00442809288894191	ENSMUSG00000025810/ENSMUSG00000079227/ENSMUSG00000046714/ENSMUSG00000026923/ENSMUSG00000016128/ENSMUSG00000033960	Nrp1/Ccr5/Foxc2/Notch1/Stard13/Jcad	6
BP	GO:0060326	cell chemotaxis	16/389	259/18867	0.000101134745452086	0.00442809288894191	ENSMUSG00000042190/ENSMUSG00000025810/ENSMUSG00000024397/ENSMUSG00000024620/ENSMUSG00000052336/ENSMUSG00000026271/ENSMUSG00000009292/ENSMUSG00000026923/ENSMUSG00000025804/ENSMUSG00000045551/ENSMUSG00000059498/ENSMUSG00000074361/ENSMUSG00000002897/ENSMUSG00000049103/ENSMUSG00000042284/ENSMUSG00000000290	Cmklr1/Nrp1/Aif1/Pdgfrb/Cx3cr1/Gpr35/Trpm2/Notch1/Ccr1/Fpr1/Fcgr3/C5ar2/Il17ra/Ccr2/Itga1/Itgb2	16
BP	GO:0043542	endothelial cell migration	13/389	182/18867	0.000107250484952368	0.00464310245529744	ENSMUSG00000025810/ENSMUSG00000079227/ENSMUSG00000034205/ENSMUSG00000046714/ENSMUSG00000026923/ENSMUSG00000016128/ENSMUSG00000020716/ENSMUSG00000022309/ENSMUSG00000007613/ENSMUSG00000033960/ENSMUSG00000063856/ENSMUSG00000000290/ENSMUSG00000030022	Nrp1/Ccr5/Loxl2/Foxc2/Notch1/Stard13/Nf1/Angpt1/Tgfbr1/Jcad/Gpx1/Itgb2/Adamts9	13
BP	GO:0010632	regulation of epithelial cell migration	14/389	208/18867	0.000111096383102302	0.00475615960103521	ENSMUSG00000025810/ENSMUSG00000039239/ENSMUSG00000079227/ENSMUSG00000046714/ENSMUSG00000026923/ENSMUSG00000016128/ENSMUSG00000071856/ENSMUSG00000044447/ENSMUSG00000020716/ENSMUSG00000022309/ENSMUSG00000033960/ENSMUSG00000064302/ENSMUSG00000030022/ENSMUSG00000004508	Nrp1/Tgfb2/Ccr5/Foxc2/Notch1/Stard13/Mcc/Dock5/Nf1/Angpt1/Jcad/Clasp1/Adamts9/Gab2	14
BP	GO:0070507	regulation of microtubule cytoskeleton organization	13/389	183/18867	0.000113339539398016	0.00479887082747864	ENSMUSG00000052727/ENSMUSG00000026360/ENSMUSG00000026131/ENSMUSG00000052504/ENSMUSG00000037313/ENSMUSG00000032855/ENSMUSG00000048537/ENSMUSG00000028718/ENSMUSG00000053158/ENSMUSG00000024542/ENSMUSG00000064302/ENSMUSG00000038241/ENSMUSG00000028059	Map1b/Rgs2/Dst/Epha3/Tacc3/Pkd1/Phldb1/Stil/Fes/Cep192/Clasp1/Cep250/Arhgef2	13
BP	GO:0045785	positive regulation of cell adhesion	20/389	377/18867	0.000118918004944383	0.00498033775055117	ENSMUSG00000025810/ENSMUSG00000006574/ENSMUSG00000048583/ENSMUSG00000039239/ENSMUSG00000079227/ENSMUSG00000024397/ENSMUSG00000016493/ENSMUSG00000031497/ENSMUSG00000046714/ENSMUSG00000068196/ENSMUSG00000026494/ENSMUSG00000026012/ENSMUSG00000069601/ENSMUSG00000056529/ENSMUSG00000044447/ENSMUSG00000022309/ENSMUSG00000049103/ENSMUSG00000034675/ENSMUSG00000004709/ENSMUSG00000000555	Nrp1/Slc4a1/Igf2/Tgfb2/Ccr5/Aif1/Cd46/Tnfsf13b/Foxc2/Col8a1/Kif26b/Cd28/Ank3/Ptafr/Dock5/Angpt1/Ccr2/Dbn1/Cd244a/Itga5	20
BP	GO:0003231	cardiac ventricle development	11/389	136/18867	0.000120992205356705	0.00501272007784283	ENSMUSG00000032744/ENSMUSG00000027276/ENSMUSG00000039239/ENSMUSG00000027966/ENSMUSG00000015957/ENSMUSG00000046714/ENSMUSG00000026923/ENSMUSG00000057123/ENSMUSG00000007613/ENSMUSG00000040289/ENSMUSG00000038151	Heyl/Jag1/Tgfb2/Col11a1/Wnt11/Foxc2/Notch1/Gja5/Tgfbr1/Hey1/Prdm1	11
BP	GO:0071800	podosome assembly	5/389	25/18867	0.000137285965984158	0.00562726411635064	ENSMUSG00000034066/ENSMUSG00000053617/ENSMUSG00000040711/ENSMUSG00000058056/ENSMUSG00000028059	Farp2/Sh3pxd2a/Sh3pxd2b/Palld/Arhgef2	5
BP	GO:1904018	positive regulation of vasculature development	13/389	187/18867	0.000140777673733075	0.00570964607256354	ENSMUSG00000025810/ENSMUSG00000015340/ENSMUSG00000079227/ENSMUSG00000022952/ENSMUSG00000015053/ENSMUSG00000052336/ENSMUSG00000046714/ENSMUSG00000026923/ENSMUSG00000033960/ENSMUSG00000054555/ENSMUSG00000028072/ENSMUSG00000000290/ENSMUSG00000000555	Nrp1/Cybb/Ccr5/Runx1/Gata2/Cx3cr1/Foxc2/Notch1/Jcad/Adam12/Ntrk1/Itgb2/Itga5	13
BP	GO:0002263	cell activation involved in immune response	15/389	240/18867	0.000145757002449699	0.00579181309073191	ENSMUSG00000040249/ENSMUSG00000015053/ENSMUSG00000016493/ENSMUSG00000052336/ENSMUSG00000026012/ENSMUSG00000056529/ENSMUSG00000021624/ENSMUSG00000024300/ENSMUSG00000053158/ENSMUSG00000049103/ENSMUSG00000042244/ENSMUSG00000029570/ENSMUSG00000000290/ENSMUSG00000004709/ENSMUSG00000004508	Lrp1/Gata2/Cd46/Cx3cr1/Cd28/Ptafr/Cd180/Myo1f/Fes/Ccr2/Pglyrp3/Lfng/Itgb2/Cd244a/Gab2	15
BP	GO:0010812	negative regulation of cell-substrate adhesion	7/389	56/18867	0.000145809984376069	0.00579181309073191	ENSMUSG00000027276/ENSMUSG00000044303/ENSMUSG00000027750/ENSMUSG00000026923/ENSMUSG00000022548/ENSMUSG00000020716/ENSMUSG00000001506	Jag1/Cdkn2a/Postn/Notch1/Apod/Nf1/Col1a1	7
BP	GO:0007160	cell-matrix adhesion	13/389	189/18867	0.000156520671881225	0.00615381784447305	ENSMUSG00000025810/ENSMUSG00000027276/ENSMUSG00000044303/ENSMUSG00000029860/ENSMUSG00000027750/ENSMUSG00000022548/ENSMUSG00000020716/ENSMUSG00000052504/ENSMUSG00000033327/ENSMUSG00000064302/ENSMUSG00000042284/ENSMUSG00000000290/ENSMUSG00000030022	Nrp1/Jag1/Cdkn2a/Zyx/Postn/Apod/Nf1/Epha3/Tnxb/Clasp1/Itga1/Itgb2/Adamts9	13
BP	GO:0002703	regulation of leukocyte mediated immunity	13/389	190/18867	0.000164944472902367	0.00624875682715545	ENSMUSG00000048583/ENSMUSG00000015053/ENSMUSG00000005696/ENSMUSG00000026012/ENSMUSG00000056529/ENSMUSG00000015947/ENSMUSG00000030325/ENSMUSG00000059498/ENSMUSG00000053158/ENSMUSG00000026656/ENSMUSG00000049103/ENSMUSG00000000290/ENSMUSG00000004508	Igf2/Gata2/Sh2d1a/Cd28/Ptafr/Fcgr1/Klrb1c/Fcgr3/Fes/Fcgr2b/Ccr2/Itgb2/Gab2	13
BP	GO:0050851	antigen receptor-mediated signaling pathway	11/389	141/18867	0.000166755831134087	0.00624875682715545	ENSMUSG00000109713/ENSMUSG00000025986/ENSMUSG00000037731/ENSMUSG00000070868/ENSMUSG00000030775/ENSMUSG00000026012/ENSMUSG00000031142/ENSMUSG00000002699/ENSMUSG00000058099/ENSMUSG00000031377/ENSMUSG00000029640	Pvrig/Slc39a10/Themis2/Skint3/Trat1/Cd28/Cacna1f/Lcp2/Nfam1/Bmx/Usp12	11
BP	GO:0003171	atrioventricular valve development	5/389	26/18867	0.000167116286580988	0.00624875682715545	ENSMUSG00000032744/ENSMUSG00000039239/ENSMUSG00000026923/ENSMUSG00000057123/ENSMUSG00000040289	Heyl/Tgfb2/Notch1/Gja5/Hey1	5
BP	GO:0061437	renal system vasculature development	5/389	26/18867	0.000167116286580988	0.00624875682715545	ENSMUSG00000025810/ENSMUSG00000024620/ENSMUSG00000046714/ENSMUSG00000026923/ENSMUSG00000022309	Nrp1/Pdgfrb/Foxc2/Notch1/Angpt1	5
BP	GO:0061440	kidney vasculature development	5/389	26/18867	0.000167116286580988	0.00624875682715545	ENSMUSG00000025810/ENSMUSG00000024620/ENSMUSG00000046714/ENSMUSG00000026923/ENSMUSG00000022309	Nrp1/Pdgfrb/Foxc2/Notch1/Angpt1	5
BP	GO:0003281	ventricular septum development	8/389	76/18867	0.000168666158843542	0.00624875682715545	ENSMUSG00000032744/ENSMUSG00000039239/ENSMUSG00000015957/ENSMUSG00000026923/ENSMUSG00000057123/ENSMUSG00000007613/ENSMUSG00000040289/ENSMUSG00000038151	Heyl/Tgfb2/Wnt11/Notch1/Gja5/Tgfbr1/Hey1/Prdm1	8
BP	GO:0003208	cardiac ventricle morphogenesis	8/389	77/18867	0.000184889169914164	0.00672054690263465	ENSMUSG00000032744/ENSMUSG00000027276/ENSMUSG00000039239/ENSMUSG00000027966/ENSMUSG00000046714/ENSMUSG00000026923/ENSMUSG00000007613/ENSMUSG00000040289	Heyl/Jag1/Tgfb2/Col11a1/Foxc2/Notch1/Tgfbr1/Hey1	8
BP	GO:0008593	regulation of Notch signaling pathway	8/389	77/18867	0.000184889169914164	0.00672054690263465	ENSMUSG00000027276/ENSMUSG00000039239/ENSMUSG00000015053/ENSMUSG00000016493/ENSMUSG00000027750/ENSMUSG00000026923/ENSMUSG00000040289/ENSMUSG00000029570	Jag1/Tgfb2/Gata2/Cd46/Postn/Notch1/Hey1/Lfng	8
BP	GO:1902105	regulation of leukocyte differentiation	16/389	274/18867	0.000193320635199499	0.00696134960209036	ENSMUSG00000022952/ENSMUSG00000044303/ENSMUSG00000024621/ENSMUSG00000015053/ENSMUSG00000016493/ENSMUSG00000022831/ENSMUSG00000027204/ENSMUSG00000026012/ENSMUSG00000025804/ENSMUSG00000020716/ENSMUSG00000049103/ENSMUSG00000042244/ENSMUSG00000058099/ENSMUSG00000026288/ENSMUSG00000038151/ENSMUSG00000070643	Runx1/Cdkn2a/Csf1r/Gata2/Cd46/Hcls1/Fbn1/Cd28/Ccr1/Nf1/Ccr2/Pglyrp3/Nfam1/Inpp5d/Prdm1/Sox13	16
BP	GO:0061448	connective tissue development	15/389	247/18867	0.000199560339999917	0.00711949990758964	ENSMUSG00000053007/ENSMUSG00000039239/ENSMUSG00000022952/ENSMUSG00000034205/ENSMUSG00000024620/ENSMUSG00000027966/ENSMUSG00000040711/ENSMUSG00000046714/ENSMUSG00000026923/ENSMUSG00000026837/ENSMUSG00000001506/ENSMUSG00000032855/ENSMUSG00000022053/ENSMUSG00000007613/ENSMUSG00000051910	Creb5/Tgfb2/Runx1/Loxl2/Pdgfrb/Col11a1/Sh3pxd2b/Foxc2/Notch1/Col5a1/Col1a1/Pkd1/Ebf2/Tgfbr1/Sox6	15
BP	GO:0010644	cell communication by electrical coupling	4/389	15/18867	0.000202838778252592	0.00717007167529574	ENSMUSG00000047976/ENSMUSG00000069601/ENSMUSG00000057123/ENSMUSG00000034675	Kcna1/Ank3/Gja5/Dbn1	4
BP	GO:0045766	positive regulation of angiogenesis	12/389	170/18867	0.000218931906312771	0.00766858759111916	ENSMUSG00000025810/ENSMUSG00000015340/ENSMUSG00000079227/ENSMUSG00000022952/ENSMUSG00000015053/ENSMUSG00000052336/ENSMUSG00000046714/ENSMUSG00000033960/ENSMUSG00000054555/ENSMUSG00000028072/ENSMUSG00000000290/ENSMUSG00000000555	Nrp1/Cybb/Ccr5/Runx1/Gata2/Cx3cr1/Foxc2/Jcad/Adam12/Ntrk1/Itgb2/Itga5	12
BP	GO:0002275	myeloid cell activation involved in immune response	8/389	79/18867	0.000221190346816467	0.00767789555210673	ENSMUSG00000015053/ENSMUSG00000052336/ENSMUSG00000056529/ENSMUSG00000024300/ENSMUSG00000053158/ENSMUSG00000049103/ENSMUSG00000000290/ENSMUSG00000004508	Gata2/Cx3cr1/Ptafr/Myo1f/Fes/Ccr2/Itgb2/Gab2	8
BP	GO:0051249	regulation of lymphocyte activation	20/389	396/18867	0.000228322931861185	0.00785471657554593	ENSMUSG00000090958/ENSMUSG00000078763/ENSMUSG00000006574/ENSMUSG00000048583/ENSMUSG00000025986/ENSMUSG00000044303/ENSMUSG00000024397/ENSMUSG00000016493/ENSMUSG00000014361/ENSMUSG00000031497/ENSMUSG00000026012/ENSMUSG00000026656/ENSMUSG00000049103/ENSMUSG00000042244/ENSMUSG00000058099/ENSMUSG00000026288/ENSMUSG00000038151/ENSMUSG00000059866/ENSMUSG00000004709/ENSMUSG00000070643	Lrrc32/Slfn1/Slc4a1/Igf2/Slc39a10/Cdkn2a/Aif1/Cd46/Mertk/Tnfsf13b/Cd28/Fcgr2b/Ccr2/Pglyrp3/Nfam1/Inpp5d/Prdm1/Tnip2/Cd244a/Sox13	20
BP	GO:0050867	positive regulation of cell activation	17/389	308/18867	0.000240091101511738	0.00818646915154626	ENSMUSG00000006574/ENSMUSG00000048583/ENSMUSG00000025986/ENSMUSG00000024397/ENSMUSG00000015053/ENSMUSG00000016493/ENSMUSG00000024620/ENSMUSG00000031497/ENSMUSG00000026012/ENSMUSG00000056529/ENSMUSG00000049103/ENSMUSG00000026288/ENSMUSG00000038151/ENSMUSG00000000290/ENSMUSG00000059866/ENSMUSG00000004709/ENSMUSG00000004508	Slc4a1/Igf2/Slc39a10/Aif1/Gata2/Cd46/Pdgfrb/Tnfsf13b/Cd28/Ptafr/Ccr2/Inpp5d/Prdm1/Itgb2/Tnip2/Cd244a/Gab2	17
BP	GO:0060415	muscle tissue morphogenesis	8/389	81/18867	0.000263137508108182	0.00889358612930547	ENSMUSG00000039239/ENSMUSG00000027966/ENSMUSG00000046714/ENSMUSG00000026923/ENSMUSG00000022309/ENSMUSG00000007613/ENSMUSG00000040289/ENSMUSG00000010797	Tgfb2/Col11a1/Foxc2/Notch1/Angpt1/Tgfbr1/Hey1/Wnt2	8
BP	GO:0003222	ventricular trabecula myocardium morphogenesis	4/389	16/18867	0.000266067793625992	0.00891442790296475	ENSMUSG00000039239/ENSMUSG00000026923/ENSMUSG00000007613/ENSMUSG00000040289	Tgfb2/Notch1/Tgfbr1/Hey1	4
BP	GO:0010718	positive regulation of epithelial to mesenchymal transition	6/389	44/18867	0.000269030875365399	0.00893599967916279	ENSMUSG00000039239/ENSMUSG00000034205/ENSMUSG00000026923/ENSMUSG00000001506/ENSMUSG00000007613/ENSMUSG00000030782	Tgfb2/Loxl2/Notch1/Col1a1/Tgfbr1/Tgfb1i1	6
BP	GO:0002861	regulation of inflammatory response to antigenic stimulus	5/389	29/18867	0.000286757256348489	0.00944338212573272	ENSMUSG00000026012/ENSMUSG00000015947/ENSMUSG00000059498/ENSMUSG00000026656/ENSMUSG00000063856	Cd28/Fcgr1/Fcgr3/Fcgr2b/Gpx1	5
BP	GO:0006909	phagocytosis	12/389	176/18867	0.00030147503490268	0.00976120428134476	ENSMUSG00000040249/ENSMUSG00000024397/ENSMUSG00000015053/ENSMUSG00000014361/ENSMUSG00000052160/ENSMUSG00000015947/ENSMUSG00000059498/ENSMUSG00000024593/ENSMUSG00000051682/ENSMUSG00000026656/ENSMUSG00000049103/ENSMUSG00000000290	Lrp1/Aif1/Gata2/Mertk/Pld4/Fcgr1/Fcgr3/Megf10/Treml4/Fcgr2b/Ccr2/Itgb2	12
BP	GO:0097529	myeloid leukocyte migration	12/389	176/18867	0.00030147503490268	0.00976120428134476	ENSMUSG00000042190/ENSMUSG00000036353/ENSMUSG00000024397/ENSMUSG00000052336/ENSMUSG00000026271/ENSMUSG00000025804/ENSMUSG00000059498/ENSMUSG00000074361/ENSMUSG00000002897/ENSMUSG00000049103/ENSMUSG00000042284/ENSMUSG00000000290	Cmklr1/P2ry12/Aif1/Cx3cr1/Gpr35/Ccr1/Fcgr3/C5ar2/Il17ra/Ccr2/Itga1/Itgb2	12
BP	GO:0035023	regulation of Rho protein signal transduction	10/389	127/18867	0.000304160412067729	0.00976608389747467	ENSMUSG00000025810/ENSMUSG00000037552/ENSMUSG00000034066/ENSMUSG00000024620/ENSMUSG00000026271/ENSMUSG00000021886/ENSMUSG00000066406/ENSMUSG00000004562/ENSMUSG00000022957/ENSMUSG00000028059	Nrp1/Plekhg2/Farp2/Pdgfrb/Gpr35/Gpr65/Akap13/Arhgef40/Itsn1/Arhgef2	10
BP	GO:0043534	blood vessel endothelial cell migration	9/389	105/18867	0.000322934129312563	0.0102831834730686	ENSMUSG00000025810/ENSMUSG00000079227/ENSMUSG00000046714/ENSMUSG00000026923/ENSMUSG00000016128/ENSMUSG00000020716/ENSMUSG00000022309/ENSMUSG00000033960/ENSMUSG00000063856	Nrp1/Ccr5/Foxc2/Notch1/Stard13/Nf1/Angpt1/Jcad/Gpx1	9
BP	GO:0043535	regulation of blood vessel endothelial cell migration	8/389	84/18867	0.000338070361718566	0.0104288846363896	ENSMUSG00000025810/ENSMUSG00000079227/ENSMUSG00000046714/ENSMUSG00000026923/ENSMUSG00000016128/ENSMUSG00000020716/ENSMUSG00000022309/ENSMUSG00000033960	Nrp1/Ccr5/Foxc2/Notch1/Stard13/Nf1/Angpt1/Jcad	8
BP	GO:0003203	endocardial cushion morphogenesis	5/389	30/18867	0.000338336511691851	0.0104288846363896	ENSMUSG00000032744/ENSMUSG00000039239/ENSMUSG00000026923/ENSMUSG00000007613/ENSMUSG00000040289	Heyl/Tgfb2/Notch1/Tgfbr1/Hey1	5
BP	GO:0060561	apoptotic process involved in morphogenesis	5/389	30/18867	0.000338336511691851	0.0104288846363896	ENSMUSG00000039239/ENSMUSG00000044303/ENSMUSG00000046714/ENSMUSG00000026923/ENSMUSG00000002111	Tgfb2/Cdkn2a/Foxc2/Notch1/Spi1	5
BP	GO:0060977	coronary vasculature morphogenesis	5/389	30/18867	0.000338336511691851	0.0104288846363896	ENSMUSG00000025810/ENSMUSG00000024620/ENSMUSG00000026923/ENSMUSG00000022309/ENSMUSG00000007613	Nrp1/Pdgfrb/Notch1/Angpt1/Tgfbr1	5
BP	GO:1903305	regulation of regulated secretory pathway	10/389	129/18867	0.000344916208919468	0.010547318674339	ENSMUSG00000015053/ENSMUSG00000026923/ENSMUSG00000019823/ENSMUSG00000056529/ENSMUSG00000007207/ENSMUSG00000053158/ENSMUSG00000049103/ENSMUSG00000063260/ENSMUSG00000000290/ENSMUSG00000004508	Gata2/Notch1/Mical1/Ptafr/Stx1a/Fes/Ccr2/Syt10/Itgb2/Gab2	10
BP	GO:0030010	establishment of cell polarity	10/389	130/18867	0.000366942370332038	0.0111325114400736	ENSMUSG00000052727/ENSMUSG00000039585/ENSMUSG00000026494/ENSMUSG00000048782/ENSMUSG00000032855/ENSMUSG00000030064/ENSMUSG00000050310/ENSMUSG00000040289/ENSMUSG00000064302/ENSMUSG00000028059	Map1b/Myo9a/Kif26b/Insc/Pkd1/Frmd4b/Rictor/Hey1/Clasp1/Arhgef2	10
BP	GO:0014068	positive regulation of phosphatidylinositol 3-kinase signaling	7/389	65/18867	0.000373492627098966	0.0112427116579087	ENSMUSG00000048583/ENSMUSG00000039239/ENSMUSG00000024620/ENSMUSG00000022831/ENSMUSG00000026012/ENSMUSG00000022309/ENSMUSG00000021451	Igf2/Tgfb2/Pdgfrb/Hcls1/Cd28/Angpt1/Sema4d	7
BP	GO:0043300	regulation of leukocyte degranulation	6/389	47/18867	0.000388506582161508	0.011514737392833	ENSMUSG00000015053/ENSMUSG00000056529/ENSMUSG00000053158/ENSMUSG00000049103/ENSMUSG00000000290/ENSMUSG00000004508	Gata2/Ptafr/Fes/Ccr2/Itgb2/Gab2	6
BP	GO:0050922	negative regulation of chemotaxis	6/389	47/18867	0.000388506582161508	0.011514737392833	ENSMUSG00000025810/ENSMUSG00000021904/ENSMUSG00000024397/ENSMUSG00000026923/ENSMUSG00000074361/ENSMUSG00000021451	Nrp1/Sema3g/Aif1/Notch1/C5ar2/Sema4d	6
BP	GO:0050852	T cell receptor signaling pathway	9/389	108/18867	0.000398236832850942	0.0117130268471349	ENSMUSG00000109713/ENSMUSG00000037731/ENSMUSG00000070868/ENSMUSG00000030775/ENSMUSG00000026012/ENSMUSG00000031142/ENSMUSG00000002699/ENSMUSG00000031377/ENSMUSG00000029640	Pvrig/Themis2/Skint3/Trat1/Cd28/Cacna1f/Lcp2/Bmx/Usp12	9
BP	GO:0002366	leukocyte activation involved in immune response	14/389	236/18867	0.000409310070144394	0.0119475128808057	ENSMUSG00000015053/ENSMUSG00000016493/ENSMUSG00000052336/ENSMUSG00000026012/ENSMUSG00000056529/ENSMUSG00000021624/ENSMUSG00000024300/ENSMUSG00000053158/ENSMUSG00000049103/ENSMUSG00000042244/ENSMUSG00000029570/ENSMUSG00000000290/ENSMUSG00000004709/ENSMUSG00000004508	Gata2/Cd46/Cx3cr1/Cd28/Ptafr/Cd180/Myo1f/Fes/Ccr2/Pglyrp3/Lfng/Itgb2/Cd244a/Gab2	14
BP	GO:0002696	positive regulation of leukocyte activation	16/389	294/18867	0.000424348293418584	0.0122790318194868	ENSMUSG00000006574/ENSMUSG00000048583/ENSMUSG00000025986/ENSMUSG00000024397/ENSMUSG00000015053/ENSMUSG00000016493/ENSMUSG00000031497/ENSMUSG00000026012/ENSMUSG00000056529/ENSMUSG00000049103/ENSMUSG00000026288/ENSMUSG00000038151/ENSMUSG00000000290/ENSMUSG00000059866/ENSMUSG00000004709/ENSMUSG00000004508	Slc4a1/Igf2/Slc39a10/Aif1/Gata2/Cd46/Tnfsf13b/Cd28/Ptafr/Ccr2/Inpp5d/Prdm1/Itgb2/Tnip2/Cd244a/Gab2	16
BP	GO:0048738	cardiac muscle tissue development	14/389	237/18867	0.000427041335014594	0.0122790318194868	ENSMUSG00000039239/ENSMUSG00000024620/ENSMUSG00000027966/ENSMUSG00000046714/ENSMUSG00000026923/ENSMUSG00000022309/ENSMUSG00000057123/ENSMUSG00000007613/ENSMUSG00000022371/ENSMUSG00000066406/ENSMUSG00000040289/ENSMUSG00000010797/ENSMUSG00000051910/ENSMUSG00000030022	Tgfb2/Pdgfrb/Col11a1/Foxc2/Notch1/Angpt1/Gja5/Tgfbr1/Col14a1/Akap13/Hey1/Wnt2/Sox6/Adamts9	14
BP	GO:0030889	negative regulation of B cell proliferation	4/389	18/18867	0.000432974348315116	0.0123574086226529	ENSMUSG00000044303/ENSMUSG00000026656/ENSMUSG00000026288/ENSMUSG00000038151	Cdkn2a/Fcgr2b/Inpp5d/Prdm1	4
BP	GO:0051017	actin filament bundle assembly	11/389	158/18867	0.000446881349118166	0.0126605429275904	ENSMUSG00000025810/ENSMUSG00000024397/ENSMUSG00000029860/ENSMUSG00000040711/ENSMUSG00000015957/ENSMUSG00000021886/ENSMUSG00000043079/ENSMUSG00000007613/ENSMUSG00000024501/ENSMUSG00000064302/ENSMUSG00000034675	Nrp1/Aif1/Zyx/Sh3pxd2b/Wnt11/Gpr65/Synpo/Tgfbr1/Dpysl3/Clasp1/Dbn1	11
BP	GO:0043299	leukocyte degranulation	7/389	67/18867	0.000450414059664945	0.0126674844663433	ENSMUSG00000015053/ENSMUSG00000056529/ENSMUSG00000024300/ENSMUSG00000053158/ENSMUSG00000049103/ENSMUSG00000000290/ENSMUSG00000004508	Gata2/Ptafr/Myo1f/Fes/Ccr2/Itgb2/Gab2	7
BP	GO:0032680	regulation of tumor necrosis factor production	10/389	134/18867	0.000467121568943653	0.013042169602463	ENSMUSG00000015340/ENSMUSG00000079227/ENSMUSG00000001348/ENSMUSG00000056529/ENSMUSG00000022708/ENSMUSG00000059498/ENSMUSG00000074361/ENSMUSG00000022309/ENSMUSG00000049103/ENSMUSG00000028059	Cybb/Ccr5/Acp5/Ptafr/Zbtb20/Fcgr3/C5ar2/Angpt1/Ccr2/Arhgef2	10
BP	GO:0034329	cell junction assembly	12/389	185/18867	0.000473965002578469	0.0130975499908137	ENSMUSG00000025810/ENSMUSG00000059674/ENSMUSG00000055322/ENSMUSG00000022321/ENSMUSG00000039585/ENSMUSG00000015957/ENSMUSG00000022548/ENSMUSG00000052504/ENSMUSG00000057123/ENSMUSG00000022565/ENSMUSG00000064302/ENSMUSG00000000555	Nrp1/Cdh24/Tns1/Cdh10/Myo9a/Wnt11/Apod/Epha3/Gja5/Plec/Clasp1/Itga5	12
BP	GO:0045165	cell fate commitment	15/389	268/18867	0.000475903711059931	0.0130975499908137	ENSMUSG00000039239/ENSMUSG00000022952/ENSMUSG00000015053/ENSMUSG00000040711/ENSMUSG00000015957/ENSMUSG00000046714/ENSMUSG00000026923/ENSMUSG00000022053/ENSMUSG00000007613/ENSMUSG00000010797/ENSMUSG00000038151/ENSMUSG00000051910/ENSMUSG00000022484/ENSMUSG00000030782/ENSMUSG00000028059	Tgfb2/Runx1/Gata2/Sh3pxd2b/Wnt11/Foxc2/Notch1/Ebf2/Tgfbr1/Wnt2/Prdm1/Sox6/Hoxc10/Tgfb1i1/Arhgef2	15
BP	GO:0002042	cell migration involved in sprouting angiogenesis	6/389	49/18867	0.000488753794128989	0.0133558040338936	ENSMUSG00000025810/ENSMUSG00000079227/ENSMUSG00000046714/ENSMUSG00000026923/ENSMUSG00000016128/ENSMUSG00000033960	Nrp1/Ccr5/Foxc2/Notch1/Stard13/Jcad	6
BP	GO:0048644	muscle organ morphogenesis	8/389	89/18867	0.000500995335245078	0.0134988463405544	ENSMUSG00000039239/ENSMUSG00000027966/ENSMUSG00000046714/ENSMUSG00000026923/ENSMUSG00000022309/ENSMUSG00000007613/ENSMUSG00000040289/ENSMUSG00000010797	Tgfb2/Col11a1/Foxc2/Notch1/Angpt1/Tgfbr1/Hey1/Wnt2	8
BP	GO:0051897	positive regulation of protein kinase B signaling	8/389	89/18867	0.000500995335245078	0.0134988463405544	ENSMUSG00000048583/ENSMUSG00000022831/ENSMUSG00000026012/ENSMUSG00000022309/ENSMUSG00000007613/ENSMUSG00000050310/ENSMUSG00000063856/ENSMUSG00000022957	Igf2/Hcls1/Cd28/Angpt1/Tgfbr1/Rictor/Gpx1/Itsn1	8
BP	GO:0061572	actin filament bundle organization	11/389	161/18867	0.00052388532800039	0.0138588671238227	ENSMUSG00000025810/ENSMUSG00000024397/ENSMUSG00000029860/ENSMUSG00000040711/ENSMUSG00000015957/ENSMUSG00000021886/ENSMUSG00000043079/ENSMUSG00000007613/ENSMUSG00000024501/ENSMUSG00000064302/ENSMUSG00000034675	Nrp1/Aif1/Zyx/Sh3pxd2b/Wnt11/Gpr65/Synpo/Tgfbr1/Dpysl3/Clasp1/Dbn1	11
BP	GO:0032640	tumor necrosis factor production	10/389	136/18867	0.000525147832877787	0.0138588671238227	ENSMUSG00000015340/ENSMUSG00000079227/ENSMUSG00000001348/ENSMUSG00000056529/ENSMUSG00000022708/ENSMUSG00000059498/ENSMUSG00000074361/ENSMUSG00000022309/ENSMUSG00000049103/ENSMUSG00000028059	Cybb/Ccr5/Acp5/Ptafr/Zbtb20/Fcgr3/C5ar2/Angpt1/Ccr2/Arhgef2	10
BP	GO:1903555	regulation of tumor necrosis factor superfamily cytokine production	10/389	136/18867	0.000525147832877787	0.0138588671238227	ENSMUSG00000015340/ENSMUSG00000079227/ENSMUSG00000001348/ENSMUSG00000056529/ENSMUSG00000022708/ENSMUSG00000059498/ENSMUSG00000074361/ENSMUSG00000022309/ENSMUSG00000049103/ENSMUSG00000028059	Cybb/Ccr5/Acp5/Ptafr/Zbtb20/Fcgr3/C5ar2/Angpt1/Ccr2/Arhgef2	10
BP	GO:0032886	regulation of microtubule-based process	13/389	215/18867	0.000545496577771879	0.0142714973014568	ENSMUSG00000052727/ENSMUSG00000026360/ENSMUSG00000026131/ENSMUSG00000052504/ENSMUSG00000037313/ENSMUSG00000032855/ENSMUSG00000048537/ENSMUSG00000028718/ENSMUSG00000053158/ENSMUSG00000024542/ENSMUSG00000064302/ENSMUSG00000038241/ENSMUSG00000028059	Map1b/Rgs2/Dst/Epha3/Tacc3/Pkd1/Phldb1/Stil/Fes/Cep192/Clasp1/Cep250/Arhgef2	13
BP	GO:0032102	negative regulation of response to external stimulus	16/389	301/18867	0.000548301455529926	0.0142714973014568	ENSMUSG00000025810/ENSMUSG00000021904/ENSMUSG00000024397/ENSMUSG00000052336/ENSMUSG00000001348/ENSMUSG00000026923/ENSMUSG00000022548/ENSMUSG00000021322/ENSMUSG00000074361/ENSMUSG00000039579/ENSMUSG00000026656/ENSMUSG00000064302/ENSMUSG00000063856/ENSMUSG00000034675/ENSMUSG00000038151/ENSMUSG00000021451	Nrp1/Sema3g/Aif1/Cx3cr1/Acp5/Notch1/Apod/Aoah/C5ar2/Grin3a/Fcgr2b/Clasp1/Gpx1/Dbn1/Prdm1/Sema4d	16
BP	GO:0042129	regulation of T cell proliferation	11/389	162/18867	0.000551895431590207	0.0142714973014568	ENSMUSG00000090958/ENSMUSG00000078763/ENSMUSG00000006574/ENSMUSG00000048583/ENSMUSG00000044303/ENSMUSG00000024397/ENSMUSG00000016493/ENSMUSG00000031497/ENSMUSG00000026012/ENSMUSG00000049103/ENSMUSG00000004709	Lrrc32/Slfn1/Slc4a1/Igf2/Cdkn2a/Aif1/Cd46/Tnfsf13b/Cd28/Ccr2/Cd244a	11
BP	GO:0045639	positive regulation of myeloid cell differentiation	8/389	91/18867	0.000581783214196138	0.0149440714953181	ENSMUSG00000027276/ENSMUSG00000022952/ENSMUSG00000024621/ENSMUSG00000015053/ENSMUSG00000022831/ENSMUSG00000025804/ENSMUSG00000053158/ENSMUSG00000026288	Jag1/Runx1/Csf1r/Gata2/Hcls1/Ccr1/Fes/Inpp5d	8
BP	GO:0050900	leukocyte migration	16/389	303/18867	0.000588964490231577	0.0150283455686243	ENSMUSG00000042190/ENSMUSG00000036353/ENSMUSG00000024397/ENSMUSG00000052336/ENSMUSG00000026271/ENSMUSG00000009292/ENSMUSG00000025804/ENSMUSG00000056529/ENSMUSG00000045551/ENSMUSG00000022548/ENSMUSG00000059498/ENSMUSG00000074361/ENSMUSG00000002897/ENSMUSG00000049103/ENSMUSG00000042284/ENSMUSG00000000290	Cmklr1/P2ry12/Aif1/Cx3cr1/Gpr35/Trpm2/Ccr1/Ptafr/Fpr1/Apod/Fcgr3/C5ar2/Il17ra/Ccr2/Itga1/Itgb2	16
BP	GO:0001701	in utero embryonic development	20/389	427/18867	0.000598098878592646	0.0151152853875128	ENSMUSG00000048583/ENSMUSG00000022952/ENSMUSG00000015053/ENSMUSG00000024620/ENSMUSG00000026923/ENSMUSG00000027684/ENSMUSG00000034708/ENSMUSG00000029478/ENSMUSG00000032855/ENSMUSG00000022309/ENSMUSG00000028718/ENSMUSG00000007613/ENSMUSG00000048154/ENSMUSG00000027678/ENSMUSG00000040289/ENSMUSG00000067261/ENSMUSG00000024002/ENSMUSG00000010797/ENSMUSG00000038151/ENSMUSG00000051910	Igf2/Runx1/Gata2/Pdgfrb/Notch1/Mecom/Grn/Ncor2/Pkd1/Angpt1/Stil/Tgfbr1/Kmt2d/Ncoa3/Hey1/Foxd3/Brd4/Wnt2/Prdm1/Sox6	20
BP	GO:1902903	regulation of supramolecular fiber organization	17/389	334/18867	0.000607886906042452	0.0151152853875128	ENSMUSG00000025810/ENSMUSG00000037552/ENSMUSG00000052727/ENSMUSG00000040711/ENSMUSG00000015957/ENSMUSG00000026360/ENSMUSG00000022831/ENSMUSG00000041734/ENSMUSG00000021886/ENSMUSG00000043079/ENSMUSG00000007613/ENSMUSG00000053158/ENSMUSG00000050310/ENSMUSG00000066406/ENSMUSG00000064302/ENSMUSG00000034675/ENSMUSG00000028059	Nrp1/Plekhg2/Map1b/Sh3pxd2b/Wnt11/Rgs2/Hcls1/Kirrel/Gpr65/Synpo/Tgfbr1/Fes/Rictor/Akap13/Clasp1/Dbn1/Arhgef2	17
BP	GO:0050854	regulation of antigen receptor-mediated signaling pathway	6/389	51/18867	0.000608063647823642	0.0151152853875128	ENSMUSG00000109713/ENSMUSG00000025986/ENSMUSG00000030775/ENSMUSG00000031142/ENSMUSG00000058099/ENSMUSG00000029640	Pvrig/Slc39a10/Trat1/Cacna1f/Nfam1/Usp12	6
BP	GO:0055010	ventricular cardiac muscle tissue morphogenesis	6/389	51/18867	0.000608063647823642	0.0151152853875128	ENSMUSG00000039239/ENSMUSG00000027966/ENSMUSG00000046714/ENSMUSG00000026923/ENSMUSG00000007613/ENSMUSG00000040289	Tgfb2/Col11a1/Foxc2/Notch1/Tgfbr1/Hey1	6
BP	GO:0001953	negative regulation of cell-matrix adhesion	5/389	34/18867	0.000617461869294746	0.0151996786475389	ENSMUSG00000027276/ENSMUSG00000044303/ENSMUSG00000027750/ENSMUSG00000022548/ENSMUSG00000020716	Jag1/Cdkn2a/Postn/Apod/Nf1	5
BP	GO:0071706	tumor necrosis factor superfamily cytokine production	10/389	139/18867	0.000623293336701569	0.0151996786475389	ENSMUSG00000015340/ENSMUSG00000079227/ENSMUSG00000001348/ENSMUSG00000056529/ENSMUSG00000022708/ENSMUSG00000059498/ENSMUSG00000074361/ENSMUSG00000022309/ENSMUSG00000049103/ENSMUSG00000028059	Cybb/Ccr5/Acp5/Ptafr/Zbtb20/Fcgr3/C5ar2/Angpt1/Ccr2/Arhgef2	10
BP	GO:0072006	nephron development	10/389	139/18867	0.000623293336701569	0.0151996786475389	ENSMUSG00000032744/ENSMUSG00000049538/ENSMUSG00000027276/ENSMUSG00000024620/ENSMUSG00000046714/ENSMUSG00000026923/ENSMUSG00000026494/ENSMUSG00000022309/ENSMUSG00000039994/ENSMUSG00000040289	Heyl/Adamts16/Jag1/Pdgfrb/Foxc2/Notch1/Kif26b/Angpt1/Timeless/Hey1	10
BP	GO:0030595	leukocyte chemotaxis	12/389	191/18867	0.000630106646166335	0.0152691880986094	ENSMUSG00000042190/ENSMUSG00000024397/ENSMUSG00000052336/ENSMUSG00000026271/ENSMUSG00000009292/ENSMUSG00000025804/ENSMUSG00000059498/ENSMUSG00000074361/ENSMUSG00000002897/ENSMUSG00000049103/ENSMUSG00000042284/ENSMUSG00000000290	Cmklr1/Aif1/Cx3cr1/Gpr35/Trpm2/Ccr1/Fcgr3/C5ar2/Il17ra/Ccr2/Itga1/Itgb2	12
BP	GO:0014855	striated muscle cell proliferation	7/389	71/18867	0.000642009639715571	0.0154603946364006	ENSMUSG00000039239/ENSMUSG00000046714/ENSMUSG00000026923/ENSMUSG00000024593/ENSMUSG00000022309/ENSMUSG00000007613/ENSMUSG00000010797	Tgfb2/Foxc2/Notch1/Megf10/Angpt1/Tgfbr1/Wnt2	7
BP	GO:0090050	positive regulation of cell migration involved in sprouting angiogenesis	4/389	20/18867	0.000663550533782807	0.015879877060032	ENSMUSG00000025810/ENSMUSG00000079227/ENSMUSG00000046714/ENSMUSG00000033960	Nrp1/Ccr5/Foxc2/Jcad	4
BP	GO:0002437	inflammatory response to antigenic stimulus	6/389	52/18867	0.000675602005340613	0.0160684847319591	ENSMUSG00000026923/ENSMUSG00000026012/ENSMUSG00000015947/ENSMUSG00000059498/ENSMUSG00000026656/ENSMUSG00000063856	Notch1/Cd28/Fcgr1/Fcgr3/Fcgr2b/Gpx1	6
BP	GO:0048608	reproductive structure development	20/389	432/18867	0.000691155966765719	0.016337570183732	ENSMUSG00000048583/ENSMUSG00000039239/ENSMUSG00000022952/ENSMUSG00000015053/ENSMUSG00000028364/ENSMUSG00000014361/ENSMUSG00000026923/ENSMUSG00000027570/ENSMUSG00000049625/ENSMUSG00000042625/ENSMUSG00000032855/ENSMUSG00000022309/ENSMUSG00000007613/ENSMUSG00000027678/ENSMUSG00000040289/ENSMUSG00000067261/ENSMUSG00000028072/ENSMUSG00000029570/ENSMUSG00000010797/ENSMUSG00000038151	Igf2/Tgfb2/Runx1/Gata2/Tnc/Mertk/Notch1/Col9a3/Tifab/Safb2/Pkd1/Angpt1/Tgfbr1/Ncoa3/Hey1/Foxd3/Ntrk1/Lfng/Wnt2/Prdm1	20
BP	GO:0110020	regulation of actomyosin structure organization	8/389	94/18867	0.00072240593266073	0.0169721345033036	ENSMUSG00000025810/ENSMUSG00000040711/ENSMUSG00000015957/ENSMUSG00000021886/ENSMUSG00000043079/ENSMUSG00000007613/ENSMUSG00000066406/ENSMUSG00000064302	Nrp1/Sh3pxd2b/Wnt11/Gpr65/Synpo/Tgfbr1/Akap13/Clasp1	8
BP	GO:0061383	trabecula morphogenesis	6/389	53/18867	0.000748804219847082	0.0174608449812825	ENSMUSG00000039239/ENSMUSG00000026923/ENSMUSG00000001506/ENSMUSG00000007613/ENSMUSG00000040289/ENSMUSG00000021451	Tgfb2/Notch1/Col1a1/Tgfbr1/Hey1/Sema4d	6
BP	GO:0045055	regulated exocytosis	12/389	195/18867	0.000756528213003611	0.0174608449812825	ENSMUSG00000015053/ENSMUSG00000026923/ENSMUSG00000019823/ENSMUSG00000056529/ENSMUSG00000022973/ENSMUSG00000007207/ENSMUSG00000024300/ENSMUSG00000053158/ENSMUSG00000049103/ENSMUSG00000063260/ENSMUSG00000000290/ENSMUSG00000004508	Gata2/Notch1/Mical1/Ptafr/Synj1/Stx1a/Myo1f/Fes/Ccr2/Syt10/Itgb2/Gab2	12
BP	GO:0097755	positive regulation of blood vessel diameter	7/389	73/18867	0.000759420988902436	0.0174608449812825	ENSMUSG00000026360/ENSMUSG00000033910/ENSMUSG00000056529/ENSMUSG00000044447/ENSMUSG00000057123/ENSMUSG00000063856/ENSMUSG00000042284	Rgs2/Gucy1a1/Ptafr/Dock5/Gja5/Gpx1/Itga1	7
BP	GO:0061458	reproductive system development	20/389	436/18867	0.000774368584954657	0.0174608449812825	ENSMUSG00000048583/ENSMUSG00000039239/ENSMUSG00000022952/ENSMUSG00000015053/ENSMUSG00000028364/ENSMUSG00000014361/ENSMUSG00000026923/ENSMUSG00000027570/ENSMUSG00000049625/ENSMUSG00000042625/ENSMUSG00000032855/ENSMUSG00000022309/ENSMUSG00000007613/ENSMUSG00000027678/ENSMUSG00000040289/ENSMUSG00000067261/ENSMUSG00000028072/ENSMUSG00000029570/ENSMUSG00000010797/ENSMUSG00000038151	Igf2/Tgfb2/Runx1/Gata2/Tnc/Mertk/Notch1/Col9a3/Tifab/Safb2/Pkd1/Angpt1/Tgfbr1/Ncoa3/Hey1/Foxd3/Ntrk1/Lfng/Wnt2/Prdm1	20
BP	GO:0030038	contractile actin filament bundle assembly	8/389	95/18867	0.000774929792836569	0.0174608449812825	ENSMUSG00000025810/ENSMUSG00000029860/ENSMUSG00000040711/ENSMUSG00000015957/ENSMUSG00000021886/ENSMUSG00000043079/ENSMUSG00000007613/ENSMUSG00000064302	Nrp1/Zyx/Sh3pxd2b/Wnt11/Gpr65/Synpo/Tgfbr1/Clasp1	8
BP	GO:0042102	positive regulation of T cell proliferation	8/389	95/18867	0.000774929792836569	0.0174608449812825	ENSMUSG00000006574/ENSMUSG00000048583/ENSMUSG00000024397/ENSMUSG00000016493/ENSMUSG00000031497/ENSMUSG00000026012/ENSMUSG00000049103/ENSMUSG00000004709	Slc4a1/Igf2/Aif1/Cd46/Tnfsf13b/Cd28/Ccr2/Cd244a	8
BP	GO:0043149	stress fiber assembly	8/389	95/18867	0.000774929792836569	0.0174608449812825	ENSMUSG00000025810/ENSMUSG00000029860/ENSMUSG00000040711/ENSMUSG00000015957/ENSMUSG00000021886/ENSMUSG00000043079/ENSMUSG00000007613/ENSMUSG00000064302	Nrp1/Zyx/Sh3pxd2b/Wnt11/Gpr65/Synpo/Tgfbr1/Clasp1	8
BP	GO:0042098	T cell proliferation	12/389	196/18867	0.000791249585868125	0.017724910781104	ENSMUSG00000090958/ENSMUSG00000078763/ENSMUSG00000006574/ENSMUSG00000048583/ENSMUSG00000044303/ENSMUSG00000024397/ENSMUSG00000016493/ENSMUSG00000031497/ENSMUSG00000026012/ENSMUSG00000049103/ENSMUSG00000000290/ENSMUSG00000004709	Lrrc32/Slfn1/Slc4a1/Igf2/Cdkn2a/Aif1/Cd46/Tnfsf13b/Cd28/Ccr2/Itgb2/Cd244a	12
BP	GO:0001780	neutrophil homeostasis	4/389	21/18867	0.000806439027637815	0.0178076286260153	ENSMUSG00000014361/ENSMUSG00000027684/ENSMUSG00000026656/ENSMUSG00000049103	Mertk/Mecom/Fcgr2b/Ccr2	4
BP	GO:0009582	detection of abiotic stimulus	9/389	119/18867	0.000808116462480452	0.0178076286260153	ENSMUSG00000041482/ENSMUSG00000024842/ENSMUSG00000047976/ENSMUSG00000027966/ENSMUSG00000030313/ENSMUSG00000031142/ENSMUSG00000032855/ENSMUSG00000020907/ENSMUSG00000028072	Piezo2/Cabp4/Kcna1/Col11a1/Dennd5b/Cacna1f/Pkd1/Rcvrn/Ntrk1	9
BP	GO:0030851	granulocyte differentiation	5/389	36/18867	0.00080880742526672	0.0178076286260153	ENSMUSG00000022952/ENSMUSG00000015053/ENSMUSG00000022831/ENSMUSG00000026288/ENSMUSG00000002111	Runx1/Gata2/Hcls1/Inpp5d/Spi1	5
BP	GO:0046579	positive regulation of Ras protein signal transduction	6/389	54/18867	0.00082798624611425	0.0181263125356716	ENSMUSG00000024620/ENSMUSG00000026271/ENSMUSG00000026923/ENSMUSG00000021886/ENSMUSG00000066406/ENSMUSG00000028072	Pdgfrb/Gpr35/Notch1/Gpr65/Akap13/Ntrk1	6
BP	GO:0002705	positive regulation of leukocyte mediated immunity	9/389	120/18867	0.000858096459520881	0.0185744138119885	ENSMUSG00000015053/ENSMUSG00000005696/ENSMUSG00000026012/ENSMUSG00000056529/ENSMUSG00000015947/ENSMUSG00000030325/ENSMUSG00000059498/ENSMUSG00000000290/ENSMUSG00000004508	Gata2/Sh2d1a/Cd28/Ptafr/Fcgr1/Klrb1c/Fcgr3/Itgb2/Gab2	9
BP	GO:0009581	detection of external stimulus	9/389	120/18867	0.000858096459520881	0.0185744138119885	ENSMUSG00000041482/ENSMUSG00000024842/ENSMUSG00000047976/ENSMUSG00000027966/ENSMUSG00000030313/ENSMUSG00000031142/ENSMUSG00000032855/ENSMUSG00000020907/ENSMUSG00000028072	Piezo2/Cabp4/Kcna1/Col11a1/Dennd5b/Cacna1f/Pkd1/Rcvrn/Ntrk1	9
BP	GO:0032231	regulation of actin filament bundle assembly	8/389	97/18867	0.000889184884900593	0.0191398288353184	ENSMUSG00000025810/ENSMUSG00000040711/ENSMUSG00000015957/ENSMUSG00000021886/ENSMUSG00000043079/ENSMUSG00000007613/ENSMUSG00000064302/ENSMUSG00000034675	Nrp1/Sh3pxd2b/Wnt11/Gpr65/Synpo/Tgfbr1/Clasp1/Dbn1	8
BP	GO:1903672	positive regulation of sprouting angiogenesis	5/389	37/18867	0.000919551872231402	0.0196835186872644	ENSMUSG00000025810/ENSMUSG00000079227/ENSMUSG00000046714/ENSMUSG00000033960/ENSMUSG00000000555	Nrp1/Ccr5/Foxc2/Jcad/Itga5	5
BP	GO:0060982	coronary artery morphogenesis	3/389	10/18867	0.000937044145146919	0.0199177172382998	ENSMUSG00000025810/ENSMUSG00000026923/ENSMUSG00000007613	Nrp1/Notch1/Tgfbr1	3
BP	GO:0045637	regulation of myeloid cell differentiation	12/389	200/18867	0.000943746121704713	0.0199177172382998	ENSMUSG00000027276/ENSMUSG00000022952/ENSMUSG00000024621/ENSMUSG00000015053/ENSMUSG00000022831/ENSMUSG00000027204/ENSMUSG00000025804/ENSMUSG00000020716/ENSMUSG00000053158/ENSMUSG00000096010/ENSMUSG00000026288/ENSMUSG00000002111	Jag1/Runx1/Csf1r/Gata2/Hcls1/Fbn1/Ccr1/Nf1/Fes/Hist4h4/Inpp5d/Spi1	12
BP	GO:0042100	B cell proliferation	8/389	98/18867	0.000951170509173933	0.0199177172382998	ENSMUSG00000025986/ENSMUSG00000044303/ENSMUSG00000031497/ENSMUSG00000059280/ENSMUSG00000021624/ENSMUSG00000026656/ENSMUSG00000026288/ENSMUSG00000038151	Slc39a10/Cdkn2a/Tnfsf13b/Vpreb2/Cd180/Fcgr2b/Inpp5d/Prdm1	8
BP	GO:2000106	regulation of leukocyte apoptotic process	8/389	98/18867	0.000951170509173933	0.0199177172382998	ENSMUSG00000027322/ENSMUSG00000039239/ENSMUSG00000079227/ENSMUSG00000025986/ENSMUSG00000044303/ENSMUSG00000014361/ENSMUSG00000022831/ENSMUSG00000026656	Siglec1/Tgfb2/Ccr5/Slc39a10/Cdkn2a/Mertk/Hcls1/Fcgr2b	8
BP	GO:0007044	cell-substrate junction assembly	7/389	76/18867	0.000966693910225877	0.0200226126824713	ENSMUSG00000025810/ENSMUSG00000055322/ENSMUSG00000022548/ENSMUSG00000052504/ENSMUSG00000022565/ENSMUSG00000064302/ENSMUSG00000000555	Nrp1/Tns1/Apod/Epha3/Plec/Clasp1/Itga5	7
BP	GO:0050857	positive regulation of antigen receptor-mediated signaling pathway	4/389	22/18867	0.000969736733564815	0.0200226126824713	ENSMUSG00000025986/ENSMUSG00000030775/ENSMUSG00000058099/ENSMUSG00000029640	Slc39a10/Trat1/Nfam1/Usp12	4
BP	GO:0001501	skeletal system development	21/389	477/18867	0.000971769678593858	0.0200226126824713	ENSMUSG00000066026/ENSMUSG00000039239/ENSMUSG00000022952/ENSMUSG00000021319/ENSMUSG00000034205/ENSMUSG00000024620/ENSMUSG00000027966/ENSMUSG00000001348/ENSMUSG00000040711/ENSMUSG00000046714/ENSMUSG00000049625/ENSMUSG00000027204/ENSMUSG00000001506/ENSMUSG00000032855/ENSMUSG00000057123/ENSMUSG00000007613/ENSMUSG00000022485/ENSMUSG00000066406/ENSMUSG00000051910/ENSMUSG00000022484/ENSMUSG00000021451	Dhrs3/Tgfb2/Runx1/Sfrp4/Loxl2/Pdgfrb/Col11a1/Acp5/Sh3pxd2b/Foxc2/Tifab/Fbn1/Col1a1/Pkd1/Gja5/Tgfbr1/Hoxc5/Akap13/Sox6/Hoxc10/Sema4d	21
BP	GO:0007015	actin filament organization	18/389	381/18867	0.00100478402137984	0.0205927278424284	ENSMUSG00000025810/ENSMUSG00000037552/ENSMUSG00000024397/ENSMUSG00000029860/ENSMUSG00000040711/ENSMUSG00000015957/ENSMUSG00000022831/ENSMUSG00000019823/ENSMUSG00000041734/ENSMUSG00000021886/ENSMUSG00000043079/ENSMUSG00000007613/ENSMUSG00000075705/ENSMUSG00000050310/ENSMUSG00000024501/ENSMUSG00000064302/ENSMUSG00000034675/ENSMUSG00000028059	Nrp1/Plekhg2/Aif1/Zyx/Sh3pxd2b/Wnt11/Hcls1/Mical1/Kirrel/Gpr65/Synpo/Tgfbr1/Msrb1/Rictor/Dpysl3/Clasp1/Dbn1/Arhgef2	18
BP	GO:0050777	negative regulation of immune response	10/389	148/18867	0.00101247871929753	0.0206406375949914	ENSMUSG00000048583/ENSMUSG00000039239/ENSMUSG00000016493/ENSMUSG00000025804/ENSMUSG00000022309/ENSMUSG00000026656/ENSMUSG00000049103/ENSMUSG00000042244/ENSMUSG00000026288/ENSMUSG00000063856	Igf2/Tgfb2/Cd46/Ccr1/Angpt1/Fcgr2b/Ccr2/Pglyrp3/Inpp5d/Gpx1	10
BP	GO:0002573	myeloid leukocyte differentiation	12/389	202/18867	0.00102872532311624	0.0208614666840361	ENSMUSG00000022952/ENSMUSG00000024621/ENSMUSG00000034066/ENSMUSG00000015053/ENSMUSG00000053617/ENSMUSG00000022831/ENSMUSG00000027204/ENSMUSG00000025804/ENSMUSG00000020716/ENSMUSG00000026288/ENSMUSG00000002111/ENSMUSG00000004508	Runx1/Csf1r/Farp2/Gata2/Sh3pxd2a/Hcls1/Fbn1/Ccr1/Nf1/Inpp5d/Spi1/Gab2	12
BP	GO:0060976	coronary vasculature development	7/389	77/18867	0.00104487438425705	0.0210780157201174	ENSMUSG00000025810/ENSMUSG00000040249/ENSMUSG00000024620/ENSMUSG00000026923/ENSMUSG00000022309/ENSMUSG00000007613/ENSMUSG00000038151	Nrp1/Lrp1/Pdgfrb/Notch1/Angpt1/Tgfbr1/Prdm1	7
BP	GO:0001818	negative regulation of cytokine production	13/389	231/18867	0.00106079981081738	0.0212878212035384	ENSMUSG00000090958/ENSMUSG00000042190/ENSMUSG00000039239/ENSMUSG00000014361/ENSMUSG00000001348/ENSMUSG00000015957/ENSMUSG00000022548/ENSMUSG00000033124/ENSMUSG00000074361/ENSMUSG00000022309/ENSMUSG00000026656/ENSMUSG00000042244/ENSMUSG00000026288	Lrrc32/Cmklr1/Tgfb2/Mertk/Acp5/Wnt11/Apod/Atg9a/C5ar2/Angpt1/Fcgr2b/Pglyrp3/Inpp5d	13
BP	GO:0050864	regulation of B cell activation	9/389	124/18867	0.0010837810895425	0.0215592276711649	ENSMUSG00000025986/ENSMUSG00000044303/ENSMUSG00000031497/ENSMUSG00000026012/ENSMUSG00000026656/ENSMUSG00000058099/ENSMUSG00000026288/ENSMUSG00000038151/ENSMUSG00000059866	Slc39a10/Cdkn2a/Tnfsf13b/Cd28/Fcgr2b/Nfam1/Inpp5d/Prdm1/Tnip2	9
BP	GO:0030316	osteoclast differentiation	8/389	100/18867	0.00108551522663016	0.0215592276711649	ENSMUSG00000024621/ENSMUSG00000034066/ENSMUSG00000053617/ENSMUSG00000027204/ENSMUSG00000025804/ENSMUSG00000020716/ENSMUSG00000026288/ENSMUSG00000004508	Csf1r/Farp2/Sh3pxd2a/Fbn1/Ccr1/Nf1/Inpp5d/Gab2	8
BP	GO:0032233	positive regulation of actin filament bundle assembly	6/389	57/18867	0.00110468219403341	0.0216469656226341	ENSMUSG00000025810/ENSMUSG00000040711/ENSMUSG00000015957/ENSMUSG00000021886/ENSMUSG00000043079/ENSMUSG00000007613	Nrp1/Sh3pxd2b/Wnt11/Gpr65/Synpo/Tgfbr1	6
BP	GO:1903307	positive regulation of regulated secretory pathway	6/389	57/18867	0.00110468219403341	0.0216469656226341	ENSMUSG00000015053/ENSMUSG00000056529/ENSMUSG00000007207/ENSMUSG00000063260/ENSMUSG00000000290/ENSMUSG00000004508	Gata2/Ptafr/Stx1a/Syt10/Itgb2/Gab2	6
BP	GO:0061564	axon development	21/389	482/18867	0.00110678749744586	0.0216469656226341	ENSMUSG00000025810/ENSMUSG00000058897/ENSMUSG00000041559/ENSMUSG00000039239/ENSMUSG00000079227/ENSMUSG00000021904/ENSMUSG00000024621/ENSMUSG00000026872/ENSMUSG00000028364/ENSMUSG00000052727/ENSMUSG00000026923/ENSMUSG00000026131/ENSMUSG00000069601/ENSMUSG00000059857/ENSMUSG00000052504/ENSMUSG00000031142/ENSMUSG00000031425/ENSMUSG00000061165/ENSMUSG00000028072/ENSMUSG00000034675/ENSMUSG00000021451	Nrp1/Col25a1/Fmod/Tgfb2/Ccr5/Sema3g/Csf1r/Zeb2/Tnc/Map1b/Notch1/Dst/Ank3/Ntng1/Epha3/Cacna1f/Plp1/Olfr160/Ntrk1/Dbn1/Sema4d	21
BP	GO:0014032	neural crest cell development	7/389	78/18867	0.00112793793677552	0.0219492165171519	ENSMUSG00000025810/ENSMUSG00000027276/ENSMUSG00000021904/ENSMUSG00000026872/ENSMUSG00000062432/ENSMUSG00000046714/ENSMUSG00000021451	Nrp1/Jag1/Sema3g/Zeb2/Cyp26c1/Foxc2/Sema4d	7
BP	GO:0003181	atrioventricular valve morphogenesis	4/389	23/18867	0.0011549553852554	0.0222006730641095	ENSMUSG00000032744/ENSMUSG00000039239/ENSMUSG00000026923/ENSMUSG00000040289	Heyl/Tgfb2/Notch1/Hey1	4
BP	GO:0048266	behavioral response to pain	4/389	23/18867	0.0011549553852554	0.0222006730641095	ENSMUSG00000022952/ENSMUSG00000042116/ENSMUSG00000028072/ENSMUSG00000041890	Runx1/Vwa1/Ntrk1/Git2	4
BP	GO:0031532	actin cytoskeleton reorganization	8/389	101/18867	0.00115814567502881	0.0222006730641095	ENSMUSG00000025810/ENSMUSG00000024621/ENSMUSG00000034066/ENSMUSG00000009292/ENSMUSG00000021886/ENSMUSG00000053158/ENSMUSG00000050310/ENSMUSG00000026602	Nrp1/Csf1r/Farp2/Trpm2/Gpr65/Fes/Rictor/Nphs2	8
BP	GO:0032835	glomerulus development	6/389	58/18867	0.00121108977720085	0.0231006381760141	ENSMUSG00000032744/ENSMUSG00000027276/ENSMUSG00000024620/ENSMUSG00000046714/ENSMUSG00000026923/ENSMUSG00000022309	Heyl/Jag1/Pdgfrb/Foxc2/Notch1/Angpt1	6
BP	GO:0001952	regulation of cell-matrix adhesion	8/389	102/18867	0.00123460037137572	0.0234211359535288	ENSMUSG00000025810/ENSMUSG00000027276/ENSMUSG00000044303/ENSMUSG00000027750/ENSMUSG00000022548/ENSMUSG00000020716/ENSMUSG00000052504/ENSMUSG00000064302	Nrp1/Jag1/Cdkn2a/Postn/Apod/Nf1/Epha3/Clasp1	8
BP	GO:0045807	positive regulation of endocytosis	10/389	152/18867	0.0012400497623981	0.0234211359535288	ENSMUSG00000040249/ENSMUSG00000021319/ENSMUSG00000015053/ENSMUSG00000014361/ENSMUSG00000015947/ENSMUSG00000022973/ENSMUSG00000059498/ENSMUSG00000022309/ENSMUSG00000026656/ENSMUSG00000022957	Lrp1/Sfrp4/Gata2/Mertk/Fcgr1/Synj1/Fcgr3/Angpt1/Fcgr2b/Itsn1	10
BP	GO:0010721	negative regulation of cell development	17/389	357/18867	0.00126328464718875	0.0237315252566131	ENSMUSG00000025810/ENSMUSG00000027276/ENSMUSG00000079227/ENSMUSG00000040249/ENSMUSG00000021904/ENSMUSG00000027750/ENSMUSG00000026923/ENSMUSG00000043456/ENSMUSG00000027204/ENSMUSG00000026425/ENSMUSG00000020716/ENSMUSG00000052504/ENSMUSG00000040289/ENSMUSG00000024501/ENSMUSG00000028059/ENSMUSG00000040785/ENSMUSG00000021451	Nrp1/Jag1/Ccr5/Lrp1/Sema3g/Postn/Notch1/Zfp536/Fbn1/Srgap2/Nf1/Epha3/Hey1/Dpysl3/Arhgef2/Ttc3/Sema4d	17
BP	GO:0002883	regulation of hypersensitivity	3/389	11/18867	0.00126880202513945	0.0237315252566131	ENSMUSG00000015947/ENSMUSG00000059498/ENSMUSG00000026656	Fcgr1/Fcgr3/Fcgr2b	3
BP	GO:0016601	Rac protein signal transduction	5/389	40/18867	0.00131972798887035	0.0244299496059606	ENSMUSG00000024397/ENSMUSG00000034066/ENSMUSG00000020716/ENSMUSG00000034160/ENSMUSG00000021910	Aif1/Farp2/Nf1/Ogt/Nisch	5
BP	GO:0046847	filopodium assembly	6/389	59/18867	0.00132516466847801	0.0244299496059606	ENSMUSG00000025810/ENSMUSG00000009292/ENSMUSG00000026425/ENSMUSG00000007613/ENSMUSG00000024501/ENSMUSG00000034675	Nrp1/Trpm2/Srgap2/Tgfbr1/Dpysl3/Dbn1	6
BP	GO:0050982	detection of mechanical stimulus	6/389	59/18867	0.00132516466847801	0.0244299496059606	ENSMUSG00000041482/ENSMUSG00000047976/ENSMUSG00000027966/ENSMUSG00000030313/ENSMUSG00000032855/ENSMUSG00000028072	Piezo2/Kcna1/Col11a1/Dennd5b/Pkd1/Ntrk1	6
BP	GO:0007159	leukocyte cell-cell adhesion	15/389	297/18867	0.00135195225973355	0.0248051050321588	ENSMUSG00000090958/ENSMUSG00000078763/ENSMUSG00000006574/ENSMUSG00000048583/ENSMUSG00000044303/ENSMUSG00000024397/ENSMUSG00000016493/ENSMUSG00000031497/ENSMUSG00000026012/ENSMUSG00000056529/ENSMUSG00000049103/ENSMUSG00000000290/ENSMUSG00000004709/ENSMUSG00000000555/ENSMUSG00000021451	Lrrc32/Slfn1/Slc4a1/Igf2/Cdkn2a/Aif1/Cd46/Tnfsf13b/Cd28/Ptafr/Ccr2/Itgb2/Cd244a/Itga5/Sema4d	15
BP	GO:0007265	Ras protein signal transduction	19/389	424/18867	0.00136467616425289	0.0249198922315942	ENSMUSG00000025810/ENSMUSG00000039239/ENSMUSG00000037552/ENSMUSG00000024397/ENSMUSG00000034066/ENSMUSG00000024620/ENSMUSG00000026271/ENSMUSG00000026923/ENSMUSG00000018008/ENSMUSG00000020716/ENSMUSG00000021886/ENSMUSG00000066406/ENSMUSG00000034160/ENSMUSG00000004562/ENSMUSG00000028072/ENSMUSG00000041890/ENSMUSG00000021910/ENSMUSG00000022957/ENSMUSG00000028059	Nrp1/Tgfb2/Plekhg2/Aif1/Farp2/Pdgfrb/Gpr35/Notch1/Cyth4/Nf1/Gpr65/Akap13/Ogt/Arhgef40/Ntrk1/Git2/Nisch/Itsn1/Arhgef2	19
BP	GO:0050727	regulation of inflammatory response	15/389	298/18867	0.00139754192194626	0.0253996652134856	ENSMUSG00000079227/ENSMUSG00000016493/ENSMUSG00000052336/ENSMUSG00000001348/ENSMUSG00000026012/ENSMUSG00000015947/ENSMUSG00000022548/ENSMUSG00000059498/ENSMUSG00000021322/ENSMUSG00000038642/ENSMUSG00000026656/ENSMUSG00000002897/ENSMUSG00000049103/ENSMUSG00000050310/ENSMUSG00000063856	Ccr5/Cd46/Cx3cr1/Acp5/Cd28/Fcgr1/Apod/Fcgr3/Aoah/Ctss/Fcgr2b/Il17ra/Ccr2/Rictor/Gpx1	15
BP	GO:0042113	B cell activation	13/389	239/18867	0.00144263276417167	0.0260960753068237	ENSMUSG00000025986/ENSMUSG00000044303/ENSMUSG00000031497/ENSMUSG00000026012/ENSMUSG00000059280/ENSMUSG00000021624/ENSMUSG00000026656/ENSMUSG00000058099/ENSMUSG00000026288/ENSMUSG00000028072/ENSMUSG00000029570/ENSMUSG00000038151/ENSMUSG00000059866	Slc39a10/Cdkn2a/Tnfsf13b/Cd28/Vpreb2/Cd180/Fcgr2b/Nfam1/Inpp5d/Ntrk1/Lfng/Prdm1/Tnip2	13
BP	GO:0010634	positive regulation of epithelial cell migration	9/389	130/18867	0.00151018541638588	0.0271192423320155	ENSMUSG00000025810/ENSMUSG00000039239/ENSMUSG00000079227/ENSMUSG00000046714/ENSMUSG00000044447/ENSMUSG00000022309/ENSMUSG00000033960/ENSMUSG00000064302/ENSMUSG00000004508	Nrp1/Tgfb2/Ccr5/Foxc2/Dock5/Angpt1/Jcad/Clasp1/Gab2	9
BP	GO:0032760	positive regulation of tumor necrosis factor production	7/389	82/18867	0.00151327202216022	0.0271192423320155	ENSMUSG00000015340/ENSMUSG00000079227/ENSMUSG00000056529/ENSMUSG00000022708/ENSMUSG00000059498/ENSMUSG00000049103/ENSMUSG00000028059	Cybb/Ccr5/Ptafr/Zbtb20/Fcgr3/Ccr2/Arhgef2	7
BP	GO:0001819	positive regulation of cytokine production	18/389	396/18867	0.00154684408554549	0.0275925475074388	ENSMUSG00000015340/ENSMUSG00000079227/ENSMUSG00000022952/ENSMUSG00000024621/ENSMUSG00000016493/ENSMUSG00000027750/ENSMUSG00000015957/ENSMUSG00000026012/ENSMUSG00000056529/ENSMUSG00000022708/ENSMUSG00000044583/ENSMUSG00000059498/ENSMUSG00000002897/ENSMUSG00000049103/ENSMUSG00000058099/ENSMUSG00000004709/ENSMUSG00000028059/ENSMUSG00000037921	Cybb/Ccr5/Runx1/Csf1r/Cd46/Postn/Wnt11/Cd28/Ptafr/Zbtb20/Tlr7/Fcgr3/Il17ra/Ccr2/Nfam1/Cd244a/Arhgef2/Ddx60	18
BP	GO:0002250	adaptive immune response	17/389	364/18867	0.00155479743242896	0.027606610632022	ENSMUSG00000027276/ENSMUSG00000016493/ENSMUSG00000031497/ENSMUSG00000070427/ENSMUSG00000005696/ENSMUSG00000030775/ENSMUSG00000030560/ENSMUSG00000026012/ENSMUSG00000015947/ENSMUSG00000059498/ENSMUSG00000051682/ENSMUSG00000026656/ENSMUSG00000049103/ENSMUSG00000026288/ENSMUSG00000031377/ENSMUSG00000038151/ENSMUSG00000004709	Jag1/Cd46/Tnfsf13b/Il18bp/Sh2d1a/Trat1/Ctsc/Cd28/Fcgr1/Fcgr3/Treml4/Fcgr2b/Ccr2/Inpp5d/Bmx/Prdm1/Cd244a	17
BP	GO:0042108	positive regulation of cytokine biosynthetic process	6/389	61/18867	0.00157775064723627	0.0277583253141613	ENSMUSG00000015340/ENSMUSG00000026012/ENSMUSG00000056529/ENSMUSG00000044583/ENSMUSG00000059498/ENSMUSG00000049103	Cybb/Cd28/Ptafr/Tlr7/Fcgr3/Ccr2	6
BP	GO:0051057	positive regulation of small GTPase mediated signal transduction	6/389	61/18867	0.00157775064723627	0.0277583253141613	ENSMUSG00000024620/ENSMUSG00000026271/ENSMUSG00000026923/ENSMUSG00000021886/ENSMUSG00000066406/ENSMUSG00000028072	Pdgfrb/Gpr35/Notch1/Gpr65/Akap13/Ntrk1	6
BP	GO:0072012	glomerulus vasculature development	4/389	25/18867	0.00159718960412825	0.0279725979304825	ENSMUSG00000024620/ENSMUSG00000046714/ENSMUSG00000026923/ENSMUSG00000022309	Pdgfrb/Foxc2/Notch1/Angpt1	4
BP	GO:0051492	regulation of stress fiber assembly	7/389	83/18867	0.00162397289711359	0.0281854395161201	ENSMUSG00000025810/ENSMUSG00000040711/ENSMUSG00000015957/ENSMUSG00000021886/ENSMUSG00000043079/ENSMUSG00000007613/ENSMUSG00000064302	Nrp1/Sh3pxd2b/Wnt11/Gpr65/Synpo/Tgfbr1/Clasp1	7
BP	GO:1903557	positive regulation of tumor necrosis factor superfamily cytokine production	7/389	83/18867	0.00162397289711359	0.0281854395161201	ENSMUSG00000015340/ENSMUSG00000079227/ENSMUSG00000056529/ENSMUSG00000022708/ENSMUSG00000059498/ENSMUSG00000049103/ENSMUSG00000028059	Cybb/Ccr5/Ptafr/Zbtb20/Fcgr3/Ccr2/Arhgef2	7
BP	GO:0031349	positive regulation of defense response	15/389	303/18867	0.00164531776280162	0.0282776810399852	ENSMUSG00000079227/ENSMUSG00000005696/ENSMUSG00000026012/ENSMUSG00000015947/ENSMUSG00000030325/ENSMUSG00000044583/ENSMUSG00000059498/ENSMUSG00000051682/ENSMUSG00000021624/ENSMUSG00000038642/ENSMUSG00000002897/ENSMUSG00000049103/ENSMUSG00000020953/ENSMUSG00000059866/ENSMUSG00000037921	Ccr5/Sh2d1a/Cd28/Fcgr1/Klrb1c/Tlr7/Fcgr3/Treml4/Cd180/Ctss/Il17ra/Ccr2/Coch/Tnip2/Ddx60	15
BP	GO:0035924	cellular response to vascular endothelial growth factor stimulus	5/389	42/18867	0.00164970562455053	0.0282776810399852	ENSMUSG00000025810/ENSMUSG00000024620/ENSMUSG00000026923/ENSMUSG00000043635/ENSMUSG00000033960	Nrp1/Pdgfrb/Notch1/Adamts3/Jcad	5
BP	GO:0002524	hypersensitivity	3/389	12/18867	0.0016659832847331	0.0282776810399852	ENSMUSG00000015947/ENSMUSG00000059498/ENSMUSG00000026656	Fcgr1/Fcgr3/Fcgr2b	3
BP	GO:0043312	neutrophil degranulation	3/389	12/18867	0.0016659832847331	0.0282776810399852	ENSMUSG00000056529/ENSMUSG00000024300/ENSMUSG00000000290	Ptafr/Myo1f/Itgb2	3
BP	GO:1901201	regulation of extracellular matrix assembly	3/389	12/18867	0.0016659832847331	0.0282776810399852	ENSMUSG00000026923/ENSMUSG00000048537/ENSMUSG00000064302	Notch1/Phldb1/Clasp1	3
BP	GO:0072009	nephron epithelium development	8/389	107/18867	0.00167932044349234	0.0283790424069121	ENSMUSG00000032744/ENSMUSG00000049538/ENSMUSG00000027276/ENSMUSG00000046714/ENSMUSG00000026923/ENSMUSG00000026494/ENSMUSG00000039994/ENSMUSG00000040289	Heyl/Adamts16/Jag1/Foxc2/Notch1/Kif26b/Timeless/Hey1	8
BP	GO:0060627	regulation of vesicle-mediated transport	21/389	500/18867	0.00173467829059181	0.0291146788936891	ENSMUSG00000040249/ENSMUSG00000021319/ENSMUSG00000015053/ENSMUSG00000014361/ENSMUSG00000026923/ENSMUSG00000019823/ENSMUSG00000056529/ENSMUSG00000015947/ENSMUSG00000022973/ENSMUSG00000059498/ENSMUSG00000052504/ENSMUSG00000007207/ENSMUSG00000022309/ENSMUSG00000053158/ENSMUSG00000026656/ENSMUSG00000049103/ENSMUSG00000064302/ENSMUSG00000063260/ENSMUSG00000000290/ENSMUSG00000022957/ENSMUSG00000004508	Lrp1/Sfrp4/Gata2/Mertk/Notch1/Mical1/Ptafr/Fcgr1/Synj1/Fcgr3/Epha3/Stx1a/Angpt1/Fes/Fcgr2b/Ccr2/Clasp1/Syt10/Itgb2/Itsn1/Gab2	21
BP	GO:0048864	stem cell development	7/389	84/18867	0.00174087312760405	0.0291146788936891	ENSMUSG00000025810/ENSMUSG00000027276/ENSMUSG00000021904/ENSMUSG00000026872/ENSMUSG00000062432/ENSMUSG00000046714/ENSMUSG00000021451	Nrp1/Jag1/Sema3g/Zeb2/Cyp26c1/Foxc2/Sema4d	7
BP	GO:0060562	epithelial tube morphogenesis	17/389	368/18867	0.00174552058770885	0.0291146788936891	ENSMUSG00000049538/ENSMUSG00000025810/ENSMUSG00000039239/ENSMUSG00000026872/ENSMUSG00000028364/ENSMUSG00000046714/ENSMUSG00000026923/ENSMUSG00000026494/ENSMUSG00000016128/ENSMUSG00000032855/ENSMUSG00000022309/ENSMUSG00000028718/ENSMUSG00000054196/ENSMUSG00000039994/ENSMUSG00000027678/ENSMUSG00000040289/ENSMUSG00000010797	Adamts16/Nrp1/Tgfb2/Zeb2/Tnc/Foxc2/Notch1/Kif26b/Stard13/Pkd1/Angpt1/Stil/Cthrc1/Timeless/Ncoa3/Hey1/Wnt2	17
BP	GO:0018108	peptidyl-tyrosine phosphorylation	15/389	306/18867	0.00181089531709335	0.0300749123136237	ENSMUSG00000025810/ENSMUSG00000048583/ENSMUSG00000024621/ENSMUSG00000024620/ENSMUSG00000022831/ENSMUSG00000052504/ENSMUSG00000022309/ENSMUSG00000053158/ENSMUSG00000050310/ENSMUSG00000028072/ENSMUSG00000031377/ENSMUSG00000000290/ENSMUSG00000028059/ENSMUSG00000000555/ENSMUSG00000021451	Nrp1/Igf2/Csf1r/Pdgfrb/Hcls1/Epha3/Angpt1/Fes/Rictor/Ntrk1/Bmx/Itgb2/Arhgef2/Itga5/Sema4d	15
BP	GO:0014706	striated muscle tissue development	18/389	402/18867	0.00182430049859002	0.0301675099616624	ENSMUSG00000032744/ENSMUSG00000039239/ENSMUSG00000024620/ENSMUSG00000027966/ENSMUSG00000046714/ENSMUSG00000026923/ENSMUSG00000020716/ENSMUSG00000024593/ENSMUSG00000022309/ENSMUSG00000057123/ENSMUSG00000007613/ENSMUSG00000022371/ENSMUSG00000066406/ENSMUSG00000040289/ENSMUSG00000063856/ENSMUSG00000010797/ENSMUSG00000051910/ENSMUSG00000030022	Heyl/Tgfb2/Pdgfrb/Col11a1/Foxc2/Notch1/Nf1/Megf10/Angpt1/Gja5/Tgfbr1/Col14a1/Akap13/Hey1/Gpx1/Wnt2/Sox6/Adamts9	18
BP	GO:1902905	positive regulation of supramolecular fiber organization	11/389	188/18867	0.00185678752741985	0.0303071019834601	ENSMUSG00000025810/ENSMUSG00000052727/ENSMUSG00000040711/ENSMUSG00000015957/ENSMUSG00000026360/ENSMUSG00000041734/ENSMUSG00000021886/ENSMUSG00000043079/ENSMUSG00000007613/ENSMUSG00000053158/ENSMUSG00000050310	Nrp1/Map1b/Sh3pxd2b/Wnt11/Rgs2/Kirrel/Gpr65/Synpo/Tgfbr1/Fes/Rictor	11
BP	GO:0050671	positive regulation of lymphocyte proliferation	9/389	134/18867	0.00186267773392627	0.0303071019834601	ENSMUSG00000006574/ENSMUSG00000048583/ENSMUSG00000025986/ENSMUSG00000024397/ENSMUSG00000016493/ENSMUSG00000031497/ENSMUSG00000026012/ENSMUSG00000049103/ENSMUSG00000004709	Slc4a1/Igf2/Slc39a10/Aif1/Cd46/Tnfsf13b/Cd28/Ccr2/Cd244a	9
BP	GO:1902850	microtubule cytoskeleton organization involved in mitosis	9/389	134/18867	0.00186267773392627	0.0303071019834601	ENSMUSG00000021640/ENSMUSG00000048782/ENSMUSG00000037313/ENSMUSG00000032855/ENSMUSG00000028718/ENSMUSG00000034311/ENSMUSG00000024542/ENSMUSG00000064302/ENSMUSG00000028059	Naip1/Insc/Tacc3/Pkd1/Stil/Kif4/Cep192/Clasp1/Arhgef2	9
BP	GO:0014033	neural crest cell differentiation	7/389	85/18867	0.0018642053387179	0.0303071019834601	ENSMUSG00000025810/ENSMUSG00000027276/ENSMUSG00000021904/ENSMUSG00000026872/ENSMUSG00000062432/ENSMUSG00000046714/ENSMUSG00000021451	Nrp1/Jag1/Sema3g/Zeb2/Cyp26c1/Foxc2/Sema4d	7
BP	GO:0001892	embryonic placenta development	8/389	109/18867	0.00188917106417128	0.0305839332363527	ENSMUSG00000048583/ENSMUSG00000015053/ENSMUSG00000032855/ENSMUSG00000027678/ENSMUSG00000040289/ENSMUSG00000067261/ENSMUSG00000010797/ENSMUSG00000038151	Igf2/Gata2/Pkd1/Ncoa3/Hey1/Foxd3/Wnt2/Prdm1	8
BP	GO:0032103	positive regulation of response to external stimulus	14/389	277/18867	0.00192003123516457	0.030953474263971	ENSMUSG00000042190/ENSMUSG00000025810/ENSMUSG00000079227/ENSMUSG00000024397/ENSMUSG00000024620/ENSMUSG00000026012/ENSMUSG00000025804/ENSMUSG00000015947/ENSMUSG00000059498/ENSMUSG00000021624/ENSMUSG00000038642/ENSMUSG00000002897/ENSMUSG00000049103/ENSMUSG00000037921	Cmklr1/Nrp1/Ccr5/Aif1/Pdgfrb/Cd28/Ccr1/Fcgr1/Fcgr3/Cd180/Ctss/Il17ra/Ccr2/Ddx60	14
BP	GO:0051961	negative regulation of nervous system development	16/389	340/18867	0.00195904899062134	0.0314508990036001	ENSMUSG00000025810/ENSMUSG00000027276/ENSMUSG00000079227/ENSMUSG00000040249/ENSMUSG00000021904/ENSMUSG00000026923/ENSMUSG00000043456/ENSMUSG00000026425/ENSMUSG00000020716/ENSMUSG00000052504/ENSMUSG00000040289/ENSMUSG00000024501/ENSMUSG00000028059/ENSMUSG00000040836/ENSMUSG00000040785/ENSMUSG00000021451	Nrp1/Jag1/Ccr5/Lrp1/Sema3g/Notch1/Zfp536/Srgap2/Nf1/Epha3/Hey1/Dpysl3/Arhgef2/Gpr161/Ttc3/Sema4d	16
BP	GO:0018212	peptidyl-tyrosine modification	15/389	309/18867	0.00199015951367887	0.0318177784489821	ENSMUSG00000025810/ENSMUSG00000048583/ENSMUSG00000024621/ENSMUSG00000024620/ENSMUSG00000022831/ENSMUSG00000052504/ENSMUSG00000022309/ENSMUSG00000053158/ENSMUSG00000050310/ENSMUSG00000028072/ENSMUSG00000031377/ENSMUSG00000000290/ENSMUSG00000028059/ENSMUSG00000000555/ENSMUSG00000021451	Nrp1/Igf2/Csf1r/Pdgfrb/Hcls1/Epha3/Angpt1/Fes/Rictor/Ntrk1/Bmx/Itgb2/Arhgef2/Itga5/Sema4d	15
BP	GO:0048568	embryonic organ development	20/389	472/18867	0.00199899116462618	0.0318269130467135	ENSMUSG00000048583/ENSMUSG00000039239/ENSMUSG00000022952/ENSMUSG00000015053/ENSMUSG00000024620/ENSMUSG00000027966/ENSMUSG00000015957/ENSMUSG00000046714/ENSMUSG00000026923/ENSMUSG00000049625/ENSMUSG00000032855/ENSMUSG00000028718/ENSMUSG00000054196/ENSMUSG00000057123/ENSMUSG00000007613/ENSMUSG00000027678/ENSMUSG00000040289/ENSMUSG00000067261/ENSMUSG00000010797/ENSMUSG00000038151	Igf2/Tgfb2/Runx1/Gata2/Pdgfrb/Col11a1/Wnt11/Foxc2/Notch1/Tifab/Pkd1/Stil/Cthrc1/Gja5/Tgfbr1/Ncoa3/Hey1/Foxd3/Wnt2/Prdm1	20
BP	GO:0032946	positive regulation of mononuclear cell proliferation	9/389	136/18867	0.00206204465763264	0.0326957122051792	ENSMUSG00000006574/ENSMUSG00000048583/ENSMUSG00000025986/ENSMUSG00000024397/ENSMUSG00000016493/ENSMUSG00000031497/ENSMUSG00000026012/ENSMUSG00000049103/ENSMUSG00000004709	Slc4a1/Igf2/Slc39a10/Aif1/Cd46/Tnfsf13b/Cd28/Ccr2/Cd244a	9
BP	GO:1903708	positive regulation of hemopoiesis	11/389	191/18867	0.00210290664359629	0.0331934383011057	ENSMUSG00000027276/ENSMUSG00000022952/ENSMUSG00000024621/ENSMUSG00000015053/ENSMUSG00000016493/ENSMUSG00000022831/ENSMUSG00000025804/ENSMUSG00000053158/ENSMUSG00000049103/ENSMUSG00000026288/ENSMUSG00000038151	Jag1/Runx1/Csf1r/Gata2/Cd46/Hcls1/Ccr1/Fes/Ccr2/Inpp5d/Prdm1	11
BP	GO:0090257	regulation of muscle system process	12/389	220/18867	0.00212040474019665	0.0331934383011057	ENSMUSG00000047976/ENSMUSG00000024397/ENSMUSG00000049625/ENSMUSG00000026360/ENSMUSG00000033910/ENSMUSG00000056529/ENSMUSG00000044447/ENSMUSG00000057123/ENSMUSG00000021820/ENSMUSG00000022371/ENSMUSG00000066406/ENSMUSG00000034675	Kcna1/Aif1/Tifab/Rgs2/Gucy1a1/Ptafr/Dock5/Gja5/Camk2g/Col14a1/Akap13/Dbn1	12
BP	GO:0042535	positive regulation of tumor necrosis factor biosynthetic process	3/389	13/18867	0.00213284347142747	0.0331934383011057	ENSMUSG00000015340/ENSMUSG00000059498/ENSMUSG00000049103	Cybb/Fcgr3/Ccr2	3
BP	GO:1902337	regulation of apoptotic process involved in morphogenesis	3/389	13/18867	0.00213284347142747	0.0331934383011057	ENSMUSG00000039239/ENSMUSG00000044303/ENSMUSG00000046714	Tgfb2/Cdkn2a/Foxc2	3
BP	GO:0038084	vascular endothelial growth factor signaling pathway	4/389	27/18867	0.00214512487333904	0.0331934383011057	ENSMUSG00000025810/ENSMUSG00000024620/ENSMUSG00000043635/ENSMUSG00000033960	Nrp1/Pdgfrb/Adamts3/Jcad	4
BP	GO:0048103	somatic stem cell division	4/389	27/18867	0.00214512487333904	0.0331934383011057	ENSMUSG00000039239/ENSMUSG00000044303/ENSMUSG00000026923/ENSMUSG00000028059	Tgfb2/Cdkn2a/Notch1/Arhgef2	4
BP	GO:0009952	anterior/posterior pattern specification	12/389	221/18867	0.00220162395650909	0.0339314284177181	ENSMUSG00000026872/ENSMUSG00000062432/ENSMUSG00000046714/ENSMUSG00000026923/ENSMUSG00000049625/ENSMUSG00000043969/ENSMUSG00000007613/ENSMUSG00000022485/ENSMUSG00000040289/ENSMUSG00000029570/ENSMUSG00000010797/ENSMUSG00000022484	Zeb2/Cyp26c1/Foxc2/Notch1/Tifab/Emx2/Tgfbr1/Hoxc5/Hey1/Lfng/Wnt2/Hoxc10	12
BP	GO:0060560	developmental growth involved in morphogenesis	13/389	251/18867	0.00222434068999902	0.0341449588787498	ENSMUSG00000025810/ENSMUSG00000047787/ENSMUSG00000079227/ENSMUSG00000021904/ENSMUSG00000026872/ENSMUSG00000028364/ENSMUSG00000027750/ENSMUSG00000052727/ENSMUSG00000015957/ENSMUSG00000026923/ENSMUSG00000026494/ENSMUSG00000034675/ENSMUSG00000021451	Nrp1/Flrt1/Ccr5/Sema3g/Zeb2/Tnc/Postn/Map1b/Wnt11/Notch1/Kif26b/Dbn1/Sema4d	13
BP	GO:0014066	regulation of phosphatidylinositol 3-kinase signaling	7/389	88/18867	0.00227517153399976	0.0347866504781788	ENSMUSG00000048583/ENSMUSG00000039239/ENSMUSG00000024620/ENSMUSG00000022831/ENSMUSG00000026012/ENSMUSG00000022309/ENSMUSG00000021451	Igf2/Tgfb2/Pdgfrb/Hcls1/Cd28/Angpt1/Sema4d	7
BP	GO:0022409	positive regulation of cell-cell adhesion	12/389	222/18867	0.00228536933881538	0.034804458744884	ENSMUSG00000006574/ENSMUSG00000048583/ENSMUSG00000079227/ENSMUSG00000024397/ENSMUSG00000016493/ENSMUSG00000031497/ENSMUSG00000026494/ENSMUSG00000026012/ENSMUSG00000069601/ENSMUSG00000056529/ENSMUSG00000049103/ENSMUSG00000004709	Slc4a1/Igf2/Ccr5/Aif1/Cd46/Tnfsf13b/Kif26b/Cd28/Ank3/Ptafr/Ccr2/Cd244a	12
BP	GO:0030888	regulation of B cell proliferation	6/389	66/18867	0.00236906701822485	0.0359370678000801	ENSMUSG00000025986/ENSMUSG00000044303/ENSMUSG00000031497/ENSMUSG00000026656/ENSMUSG00000026288/ENSMUSG00000038151	Slc39a10/Cdkn2a/Tnfsf13b/Fcgr2b/Inpp5d/Prdm1	6
BP	GO:0035025	positive regulation of Rho protein signal transduction	4/389	28/18867	0.0024624178299227	0.0369119461792568	ENSMUSG00000024620/ENSMUSG00000026271/ENSMUSG00000021886/ENSMUSG00000066406	Pdgfrb/Gpr35/Gpr65/Akap13	4
BP	GO:0043302	positive regulation of leukocyte degranulation	4/389	28/18867	0.0024624178299227	0.0369119461792568	ENSMUSG00000015053/ENSMUSG00000056529/ENSMUSG00000000290/ENSMUSG00000004508	Gata2/Ptafr/Itgb2/Gab2	4
BP	GO:0050768	negative regulation of neurogenesis	15/389	316/18867	0.00246655348038189	0.0369119461792568	ENSMUSG00000025810/ENSMUSG00000027276/ENSMUSG00000079227/ENSMUSG00000040249/ENSMUSG00000021904/ENSMUSG00000026923/ENSMUSG00000043456/ENSMUSG00000026425/ENSMUSG00000020716/ENSMUSG00000052504/ENSMUSG00000040289/ENSMUSG00000024501/ENSMUSG00000028059/ENSMUSG00000040785/ENSMUSG00000021451	Nrp1/Jag1/Ccr5/Lrp1/Sema3g/Notch1/Zfp536/Srgap2/Nf1/Epha3/Hey1/Dpysl3/Arhgef2/Ttc3/Sema4d	15
BP	GO:0017157	regulation of exocytosis	11/389	195/18867	0.00247165380592999	0.0369119461792568	ENSMUSG00000015053/ENSMUSG00000026923/ENSMUSG00000019823/ENSMUSG00000056529/ENSMUSG00000007207/ENSMUSG00000053158/ENSMUSG00000049103/ENSMUSG00000064302/ENSMUSG00000063260/ENSMUSG00000000290/ENSMUSG00000004508	Gata2/Notch1/Mical1/Ptafr/Stx1a/Fes/Ccr2/Clasp1/Syt10/Itgb2/Gab2	11
BP	GO:0051489	regulation of filopodium assembly	5/389	46/18867	0.00248564236086985	0.0369410382781618	ENSMUSG00000025810/ENSMUSG00000009292/ENSMUSG00000007613/ENSMUSG00000024501/ENSMUSG00000034675	Nrp1/Trpm2/Tgfbr1/Dpysl3/Dbn1	5
BP	GO:0043491	protein kinase B signaling	10/389	167/18867	0.00249277704446459	0.0369410382781618	ENSMUSG00000048583/ENSMUSG00000036353/ENSMUSG00000014361/ENSMUSG00000022831/ENSMUSG00000026012/ENSMUSG00000022309/ENSMUSG00000007613/ENSMUSG00000050310/ENSMUSG00000063856/ENSMUSG00000022957	Igf2/P2ry12/Mertk/Hcls1/Cd28/Angpt1/Tgfbr1/Rictor/Gpx1/Itsn1	10
BP	GO:0045444	fat cell differentiation	12/389	225/18867	0.00255234725294074	0.0376789040826845	ENSMUSG00000042190/ENSMUSG00000027276/ENSMUSG00000053007/ENSMUSG00000015053/ENSMUSG00000040711/ENSMUSG00000026360/ENSMUSG00000027684/ENSMUSG00000037370/ENSMUSG00000029478/ENSMUSG00000022053/ENSMUSG00000063856/ENSMUSG00000030782	Cmklr1/Jag1/Creb5/Gata2/Sh3pxd2b/Rgs2/Mecom/Enpp1/Ncor2/Ebf2/Gpx1/Tgfb1i1	12
BP	GO:0007051	spindle organization	10/389	168/18867	0.00260323721106571	0.0381379200541299	ENSMUSG00000021640/ENSMUSG00000031529/ENSMUSG00000033705/ENSMUSG00000037313/ENSMUSG00000032855/ENSMUSG00000028718/ENSMUSG00000035439/ENSMUSG00000034311/ENSMUSG00000024542/ENSMUSG00000064302	Naip1/Tnks/Stard9/Tacc3/Pkd1/Stil/Haus8/Kif4/Cep192/Clasp1	10
BP	GO:0007219	Notch signaling pathway	10/389	168/18867	0.00260323721106571	0.0381379200541299	ENSMUSG00000032744/ENSMUSG00000027276/ENSMUSG00000039239/ENSMUSG00000015053/ENSMUSG00000016493/ENSMUSG00000027750/ENSMUSG00000046714/ENSMUSG00000026923/ENSMUSG00000040289/ENSMUSG00000029570	Heyl/Jag1/Tgfb2/Gata2/Cd46/Postn/Foxc2/Notch1/Hey1/Lfng	10
BP	GO:0001503	ossification	16/389	350/18867	0.00261588547696366	0.0381780558437159	ENSMUSG00000027276/ENSMUSG00000066026/ENSMUSG00000048583/ENSMUSG00000022952/ENSMUSG00000040711/ENSMUSG00000015957/ENSMUSG00000046714/ENSMUSG00000026923/ENSMUSG00000025804/ENSMUSG00000020716/ENSMUSG00000001506/ENSMUSG00000037370/ENSMUSG00000070576/ENSMUSG00000054196/ENSMUSG00000040289/ENSMUSG00000021451	Jag1/Dhrs3/Igf2/Runx1/Sh3pxd2b/Wnt11/Foxc2/Notch1/Ccr1/Nf1/Col1a1/Enpp1/Mn1/Cthrc1/Hey1/Sema4d	16
BP	GO:0070665	positive regulation of leukocyte proliferation	9/389	141/18867	0.00263546914501311	0.0383187268518322	ENSMUSG00000006574/ENSMUSG00000048583/ENSMUSG00000025986/ENSMUSG00000024397/ENSMUSG00000016493/ENSMUSG00000031497/ENSMUSG00000026012/ENSMUSG00000049103/ENSMUSG00000004709	Slc4a1/Igf2/Slc39a10/Aif1/Cd46/Tnfsf13b/Cd28/Ccr2/Cd244a	9
BP	GO:0002863	positive regulation of inflammatory response to antigenic stimulus	3/389	14/18867	0.00267329141622013	0.0385774974782628	ENSMUSG00000026012/ENSMUSG00000015947/ENSMUSG00000059498	Cd28/Fcgr1/Fcgr3	3
BP	GO:1904748	regulation of apoptotic process involved in development	3/389	14/18867	0.00267329141622013	0.0385774974782628	ENSMUSG00000039239/ENSMUSG00000044303/ENSMUSG00000046714	Tgfb2/Cdkn2a/Foxc2	3
BP	GO:0002761	regulation of myeloid leukocyte differentiation	8/389	116/18867	0.00279105600068626	0.0401266372038961	ENSMUSG00000022952/ENSMUSG00000024621/ENSMUSG00000015053/ENSMUSG00000022831/ENSMUSG00000027204/ENSMUSG00000025804/ENSMUSG00000020716/ENSMUSG00000026288	Runx1/Csf1r/Gata2/Hcls1/Fbn1/Ccr1/Nf1/Inpp5d	8
BP	GO:0071887	leukocyte apoptotic process	8/389	117/18867	0.00294340829964404	0.042051113313451	ENSMUSG00000027322/ENSMUSG00000039239/ENSMUSG00000079227/ENSMUSG00000025986/ENSMUSG00000044303/ENSMUSG00000014361/ENSMUSG00000022831/ENSMUSG00000026656	Siglec1/Tgfb2/Ccr5/Slc39a10/Cdkn2a/Mertk/Hcls1/Fcgr2b	8
BP	GO:0006887	exocytosis	15/389	322/18867	0.00294674295214943	0.042051113313451	ENSMUSG00000015053/ENSMUSG00000026923/ENSMUSG00000025804/ENSMUSG00000019823/ENSMUSG00000056529/ENSMUSG00000022973/ENSMUSG00000007207/ENSMUSG00000021567/ENSMUSG00000024300/ENSMUSG00000053158/ENSMUSG00000049103/ENSMUSG00000064302/ENSMUSG00000063260/ENSMUSG00000000290/ENSMUSG00000004508	Gata2/Notch1/Ccr1/Mical1/Ptafr/Synj1/Stx1a/Nkd2/Myo1f/Fes/Ccr2/Clasp1/Syt10/Itgb2/Gab2	15
BP	GO:0002762	negative regulation of myeloid leukocyte differentiation	5/389	48/18867	0.00300261663887605	0.0426903391497764	ENSMUSG00000022952/ENSMUSG00000015053/ENSMUSG00000027204/ENSMUSG00000020716/ENSMUSG00000026288	Runx1/Gata2/Fbn1/Nf1/Inpp5d	5
BP	GO:0010594	regulation of endothelial cell migration	9/389	144/18867	0.00303590740437573	0.0430049677538959	ENSMUSG00000025810/ENSMUSG00000079227/ENSMUSG00000046714/ENSMUSG00000026923/ENSMUSG00000016128/ENSMUSG00000020716/ENSMUSG00000022309/ENSMUSG00000033960/ENSMUSG00000030022	Nrp1/Ccr5/Foxc2/Notch1/Stard13/Nf1/Angpt1/Jcad/Adamts9	9
BP	GO:0014065	phosphatidylinositol 3-kinase signaling	8/389	118/18867	0.00310216294081155	0.0434162799763084	ENSMUSG00000048583/ENSMUSG00000039239/ENSMUSG00000024620/ENSMUSG00000022831/ENSMUSG00000026012/ENSMUSG00000020716/ENSMUSG00000022309/ENSMUSG00000021451	Igf2/Tgfb2/Pdgfrb/Hcls1/Cd28/Nf1/Angpt1/Sema4d	8
BP	GO:0046849	bone remodeling	7/389	93/18867	0.00311141805129863	0.0434162799763084	ENSMUSG00000024621/ENSMUSG00000001348/ENSMUSG00000020716/ENSMUSG00000037370/ENSMUSG00000038642/ENSMUSG00000054196/ENSMUSG00000026288	Csf1r/Acp5/Nf1/Enpp1/Ctss/Cthrc1/Inpp5d	7
BP	GO:0052652	cyclic purine nucleotide metabolic process	7/389	93/18867	0.00311141805129863	0.0434162799763084	ENSMUSG00000036362/ENSMUSG00000031659/ENSMUSG00000033910/ENSMUSG00000020716/ENSMUSG00000021933/ENSMUSG00000038580/ENSMUSG00000040836	P2ry13/Adcy7/Gucy1a1/Nf1/Gucy1b2/Sct/Gpr161	7
BP	GO:0007162	negative regulation of cell adhesion	13/389	261/18867	0.00311601727842742	0.0434162799763084	ENSMUSG00000090958/ENSMUSG00000078763/ENSMUSG00000027276/ENSMUSG00000044303/ENSMUSG00000028364/ENSMUSG00000027750/ENSMUSG00000026923/ENSMUSG00000022548/ENSMUSG00000020716/ENSMUSG00000001506/ENSMUSG00000024300/ENSMUSG00000022309/ENSMUSG00000021451	Lrrc32/Slfn1/Jag1/Cdkn2a/Tnc/Postn/Notch1/Apod/Nf1/Col1a1/Myo1f/Angpt1/Sema4d	13
BP	GO:0048863	stem cell differentiation	11/389	201/18867	0.00312128459731052	0.0434162799763084	ENSMUSG00000025810/ENSMUSG00000027276/ENSMUSG00000039239/ENSMUSG00000021904/ENSMUSG00000026872/ENSMUSG00000062432/ENSMUSG00000046714/ENSMUSG00000026923/ENSMUSG00000027678/ENSMUSG00000051910/ENSMUSG00000021451	Nrp1/Jag1/Tgfb2/Sema3g/Zeb2/Cyp26c1/Foxc2/Notch1/Ncoa3/Sox6/Sema4d	11
BP	GO:0060537	muscle tissue development	18/389	423/18867	0.00314821513372446	0.0435921745491122	ENSMUSG00000032744/ENSMUSG00000039239/ENSMUSG00000024620/ENSMUSG00000027966/ENSMUSG00000046714/ENSMUSG00000026923/ENSMUSG00000020716/ENSMUSG00000024593/ENSMUSG00000022309/ENSMUSG00000057123/ENSMUSG00000007613/ENSMUSG00000022371/ENSMUSG00000066406/ENSMUSG00000040289/ENSMUSG00000063856/ENSMUSG00000010797/ENSMUSG00000051910/ENSMUSG00000030022	Heyl/Tgfb2/Pdgfrb/Col11a1/Foxc2/Notch1/Nf1/Megf10/Angpt1/Gja5/Tgfbr1/Col14a1/Akap13/Hey1/Gpx1/Wnt2/Sox6/Adamts9	18
BP	GO:1903707	negative regulation of hemopoiesis	9/389	145/18867	0.003179552226629	0.0435921745491122	ENSMUSG00000022952/ENSMUSG00000044303/ENSMUSG00000015053/ENSMUSG00000026923/ENSMUSG00000027204/ENSMUSG00000020716/ENSMUSG00000096010/ENSMUSG00000042244/ENSMUSG00000026288	Runx1/Cdkn2a/Gata2/Notch1/Fbn1/Nf1/Hist4h4/Pglyrp3/Inpp5d	9
BP	GO:0001964	startle response	4/389	30/18867	0.00319085998477191	0.0435921745491122	ENSMUSG00000047976/ENSMUSG00000058248/ENSMUSG00000039579/ENSMUSG00000034675	Kcna1/Kcnh1/Grin3a/Dbn1	4
BP	GO:0045932	negative regulation of muscle contraction	4/389	30/18867	0.00319085998477191	0.0435921745491122	ENSMUSG00000026360/ENSMUSG00000033910/ENSMUSG00000044447/ENSMUSG00000034675	Rgs2/Gucy1a1/Dock5/Dbn1	4
BP	GO:0001654	eye development	16/389	358/18867	0.00326472019030426	0.0435921745491122	ENSMUSG00000024842/ENSMUSG00000025810/ENSMUSG00000027276/ENSMUSG00000039239/ENSMUSG00000026872/ENSMUSG00000024620/ENSMUSG00000014361/ENSMUSG00000040711/ENSMUSG00000046714/ENSMUSG00000068196/ENSMUSG00000020716/ENSMUSG00000026837/ENSMUSG00000031142/ENSMUSG00000007613/ENSMUSG00000059493/ENSMUSG00000038151	Cabp4/Nrp1/Jag1/Tgfb2/Zeb2/Pdgfrb/Mertk/Sh3pxd2b/Foxc2/Col8a1/Nf1/Col5a1/Cacna1f/Tgfbr1/Nhs/Prdm1	16
BP	GO:0002449	lymphocyte mediated immunity	12/389	232/18867	0.00327490911166952	0.0435921745491122	ENSMUSG00000027276/ENSMUSG00000048583/ENSMUSG00000016493/ENSMUSG00000005696/ENSMUSG00000030560/ENSMUSG00000026012/ENSMUSG00000015947/ENSMUSG00000030325/ENSMUSG00000059498/ENSMUSG00000051682/ENSMUSG00000026656/ENSMUSG00000026288	Jag1/Igf2/Cd46/Sh2d1a/Ctsc/Cd28/Fcgr1/Klrb1c/Fcgr3/Treml4/Fcgr2b/Inpp5d	12
BP	GO:0007264	small GTPase mediated signal transduction	20/389	493/18867	0.00328426229444393	0.0435921745491122	ENSMUSG00000025810/ENSMUSG00000039239/ENSMUSG00000037552/ENSMUSG00000024397/ENSMUSG00000034066/ENSMUSG00000024620/ENSMUSG00000026271/ENSMUSG00000026923/ENSMUSG00000018008/ENSMUSG00000044447/ENSMUSG00000020716/ENSMUSG00000021886/ENSMUSG00000066406/ENSMUSG00000034160/ENSMUSG00000004562/ENSMUSG00000028072/ENSMUSG00000041890/ENSMUSG00000021910/ENSMUSG00000022957/ENSMUSG00000028059	Nrp1/Tgfb2/Plekhg2/Aif1/Farp2/Pdgfrb/Gpr35/Notch1/Cyth4/Dock5/Nf1/Gpr65/Akap13/Ogt/Arhgef40/Ntrk1/Git2/Nisch/Itsn1/Arhgef2	20
BP	GO:0017145	stem cell division	5/389	49/18867	0.00328828287123366	0.0435921745491122	ENSMUSG00000039239/ENSMUSG00000044303/ENSMUSG00000026923/ENSMUSG00000027678/ENSMUSG00000028059	Tgfb2/Cdkn2a/Notch1/Ncoa3/Arhgef2	5
BP	GO:0051496	positive regulation of stress fiber assembly	5/389	49/18867	0.00328828287123366	0.0435921745491122	ENSMUSG00000025810/ENSMUSG00000040711/ENSMUSG00000015957/ENSMUSG00000021886/ENSMUSG00000007613	Nrp1/Sh3pxd2b/Wnt11/Gpr65/Tgfbr1	5
BP	GO:0003188	heart valve formation	3/389	15/18867	0.00329090457571202	0.0435921745491122	ENSMUSG00000026923/ENSMUSG00000057123/ENSMUSG00000040289	Notch1/Gja5/Hey1	3
BP	GO:0060979	vasculogenesis involved in coronary vascular morphogenesis	3/389	15/18867	0.00329090457571202	0.0435921745491122	ENSMUSG00000025810/ENSMUSG00000026923/ENSMUSG00000022309	Nrp1/Notch1/Angpt1	3
BP	GO:0072109	glomerular mesangium development	3/389	15/18867	0.00329090457571202	0.0435921745491122	ENSMUSG00000024620/ENSMUSG00000046714/ENSMUSG00000026923	Pdgfrb/Foxc2/Notch1	3
BP	GO:0009190	cyclic nucleotide biosynthetic process	7/389	94/18867	0.00330363741716604	0.0435921745491122	ENSMUSG00000036362/ENSMUSG00000031659/ENSMUSG00000033910/ENSMUSG00000020716/ENSMUSG00000021933/ENSMUSG00000038580/ENSMUSG00000040836	P2ry13/Adcy7/Gucy1a1/Nf1/Gucy1b2/Sct/Gpr161	7
BP	GO:0045921	positive regulation of exocytosis	7/389	94/18867	0.00330363741716604	0.0435921745491122	ENSMUSG00000015053/ENSMUSG00000056529/ENSMUSG00000007207/ENSMUSG00000064302/ENSMUSG00000063260/ENSMUSG00000000290/ENSMUSG00000004508	Gata2/Ptafr/Stx1a/Clasp1/Syt10/Itgb2/Gab2	7
BP	GO:1902106	negative regulation of leukocyte differentiation	7/389	94/18867	0.00330363741716604	0.0435921745491122	ENSMUSG00000022952/ENSMUSG00000044303/ENSMUSG00000015053/ENSMUSG00000027204/ENSMUSG00000020716/ENSMUSG00000042244/ENSMUSG00000026288	Runx1/Cdkn2a/Gata2/Fbn1/Nf1/Pglyrp3/Inpp5d	7
BP	GO:0021543	pallium development	9/389	146/18867	0.00332849926064908	0.0437703332808222	ENSMUSG00000025810/ENSMUSG00000047976/ENSMUSG00000026872/ENSMUSG00000052336/ENSMUSG00000026425/ENSMUSG00000020716/ENSMUSG00000043969/ENSMUSG00000037313/ENSMUSG00000038580	Nrp1/Kcna1/Zeb2/Cx3cr1/Srgap2/Nf1/Emx2/Tacc3/Sct	9
BP	GO:0022407	regulation of cell-cell adhesion	16/389	359/18867	0.0033544375254109	0.043961387025198	ENSMUSG00000090958/ENSMUSG00000078763/ENSMUSG00000027276/ENSMUSG00000006574/ENSMUSG00000048583/ENSMUSG00000079227/ENSMUSG00000044303/ENSMUSG00000024397/ENSMUSG00000016493/ENSMUSG00000031497/ENSMUSG00000026494/ENSMUSG00000026012/ENSMUSG00000069601/ENSMUSG00000056529/ENSMUSG00000049103/ENSMUSG00000004709	Lrrc32/Slfn1/Jag1/Slc4a1/Igf2/Ccr5/Cdkn2a/Aif1/Cd46/Tnfsf13b/Kif26b/Cd28/Ank3/Ptafr/Ccr2/Cd244a	16
BP	GO:0048872	homeostasis of number of cells	14/389	296/18867	0.00350313347385795	0.0455255719349151	ENSMUSG00000039239/ENSMUSG00000015053/ENSMUSG00000014361/ENSMUSG00000031497/ENSMUSG00000027684/ENSMUSG00000022831/ENSMUSG00000059280/ENSMUSG00000031142/ENSMUSG00000026656/ENSMUSG00000049103/ENSMUSG00000022371/ENSMUSG00000026288/ENSMUSG00000002111/ENSMUSG00000051910	Tgfb2/Gata2/Mertk/Tnfsf13b/Mecom/Hcls1/Vpreb2/Cacna1f/Fcgr2b/Ccr2/Col14a1/Inpp5d/Spi1/Sox6	14
BP	GO:0072080	nephron tubule development	7/389	95/18867	0.00350478461455588	0.0455255719349151	ENSMUSG00000032744/ENSMUSG00000049538/ENSMUSG00000027276/ENSMUSG00000026923/ENSMUSG00000026494/ENSMUSG00000039994/ENSMUSG00000040289	Heyl/Adamts16/Jag1/Notch1/Kif26b/Timeless/Hey1	7
BP	GO:0048705	skeletal system morphogenesis	12/389	234/18867	0.00350923822078115	0.0455255719349151	ENSMUSG00000066026/ENSMUSG00000039239/ENSMUSG00000021319/ENSMUSG00000024620/ENSMUSG00000027966/ENSMUSG00000001348/ENSMUSG00000040711/ENSMUSG00000046714/ENSMUSG00000049625/ENSMUSG00000001506/ENSMUSG00000032855/ENSMUSG00000007613	Dhrs3/Tgfb2/Sfrp4/Pdgfrb/Col11a1/Acp5/Sh3pxd2b/Foxc2/Tifab/Col1a1/Pkd1/Tgfbr1	12
BP	GO:0022617	extracellular matrix disassembly	4/389	31/18867	0.00360481882562904	0.0464527322245776	ENSMUSG00000039239/ENSMUSG00000040711/ENSMUSG00000038642/ENSMUSG00000064302	Tgfb2/Sh3pxd2b/Ctss/Clasp1	4
BP	GO:0090075	relaxation of muscle	4/389	31/18867	0.00360481882562904	0.0464527322245776	ENSMUSG00000049625/ENSMUSG00000026360/ENSMUSG00000033910/ENSMUSG00000021820	Tifab/Rgs2/Gucy1a1/Camk2g	4
BP	GO:0045599	negative regulation of fat cell differentiation	5/389	51/18867	0.00391744316615513	0.0498561025756598	ENSMUSG00000027276/ENSMUSG00000015053/ENSMUSG00000037370/ENSMUSG00000029478/ENSMUSG00000030782	Jag1/Gata2/Enpp1/Ncor2/Tgfb1i1	5
BP	GO:0045604	regulation of epidermal cell differentiation	5/389	51/18867	0.00391744316615513	0.0498561025756598	ENSMUSG00000039239/ENSMUSG00000021319/ENSMUSG00000026923/ENSMUSG00000027678/ENSMUSG00000040289	Tgfb2/Sfrp4/Notch1/Ncoa3/Hey1	5
BP	GO:0042035	regulation of cytokine biosynthetic process	7/389	97/18867	0.00393491830796494	0.0498561025756598	ENSMUSG00000015340/ENSMUSG00000026012/ENSMUSG00000056529/ENSMUSG00000044583/ENSMUSG00000059498/ENSMUSG00000049103/ENSMUSG00000026288	Cybb/Cd28/Ptafr/Tlr7/Fcgr3/Ccr2/Inpp5d	7
BP	GO:0001649	osteoblast differentiation	10/389	178/18867	0.00393799452699835	0.0498561025756598	ENSMUSG00000027276/ENSMUSG00000048583/ENSMUSG00000040711/ENSMUSG00000015957/ENSMUSG00000026923/ENSMUSG00000020716/ENSMUSG00000001506/ENSMUSG00000054196/ENSMUSG00000040289/ENSMUSG00000021451	Jag1/Igf2/Sh3pxd2b/Wnt11/Notch1/Nf1/Col1a1/Cthrc1/Hey1/Sema4d	10
BP	GO:0002283	neutrophil activation involved in immune response	3/389	16/18867	0.00398894383311649	0.0498561025756598	ENSMUSG00000056529/ENSMUSG00000024300/ENSMUSG00000000290	Ptafr/Myo1f/Itgb2	3
BP	GO:0002864	regulation of acute inflammatory response to antigenic stimulus	3/389	16/18867	0.00398894383311649	0.0498561025756598	ENSMUSG00000015947/ENSMUSG00000059498/ENSMUSG00000026656	Fcgr1/Fcgr3/Fcgr2b	3
BP	GO:0006910	phagocytosis, recognition	3/389	16/18867	0.00398894383311649	0.0498561025756598	ENSMUSG00000015947/ENSMUSG00000059498/ENSMUSG00000024593	Fcgr1/Fcgr3/Megf10	3
BP	GO:0032495	response to muramyl dipeptide	3/389	16/18867	0.00398894383311649	0.0498561025756598	ENSMUSG00000027276/ENSMUSG00000026923/ENSMUSG00000028059	Jag1/Notch1/Arhgef2	3
BP	GO:0032516	positive regulation of phosphoprotein phosphatase activity	3/389	16/18867	0.00398894383311649	0.0498561025756598	ENSMUSG00000025986/ENSMUSG00000024620/ENSMUSG00000042284	Slc39a10/Pdgfrb/Itga1	3
BP	GO:0045995	regulation of embryonic development	8/389	123/18867	0.00399832226729273	0.0498561025756598	ENSMUSG00000015053/ENSMUSG00000026923/ENSMUSG00000026837/ENSMUSG00000048537/ENSMUSG00000064302/ENSMUSG00000029570/ENSMUSG00000010797/ENSMUSG00000040836	Gata2/Notch1/Col5a1/Phldb1/Clasp1/Lfng/Wnt2/Gpr161	8
BP	GO:0007163	establishment or maintenance of cell polarity	11/389	208/18867	0.00404564102578088	0.0499014303174716	ENSMUSG00000052727/ENSMUSG00000039585/ENSMUSG00000015957/ENSMUSG00000026494/ENSMUSG00000048782/ENSMUSG00000032855/ENSMUSG00000030064/ENSMUSG00000050310/ENSMUSG00000040289/ENSMUSG00000064302/ENSMUSG00000028059	Map1b/Myo9a/Wnt11/Kif26b/Insc/Pkd1/Frmd4b/Rictor/Hey1/Clasp1/Arhgef2	11
BP	GO:0036230	granulocyte activation	4/389	32/18867	0.00405376270162694	0.0499014303174716	ENSMUSG00000056529/ENSMUSG00000024300/ENSMUSG00000049103/ENSMUSG00000000290	Ptafr/Myo1f/Ccr2/Itgb2	4
BP	GO:0050869	negative regulation of B cell activation	4/389	32/18867	0.00405376270162694	0.0499014303174716	ENSMUSG00000044303/ENSMUSG00000026656/ENSMUSG00000026288/ENSMUSG00000038151	Cdkn2a/Fcgr2b/Inpp5d/Prdm1	4
BP	GO:0085029	extracellular matrix assembly	4/389	32/18867	0.00405376270162694	0.0499014303174716	ENSMUSG00000026923/ENSMUSG00000048537/ENSMUSG00000033327/ENSMUSG00000064302	Notch1/Phldb1/Tnxb/Clasp1	4
CC	GO:0005578	proteinaceous extracellular matrix	30/398	352/18837	1.00889413190023e-10	3.4605068724178e-08	ENSMUSG00000049538/ENSMUSG00000031825/ENSMUSG00000041559/ENSMUSG00000039239/ENSMUSG00000022952/ENSMUSG00000032332/ENSMUSG00000034205/ENSMUSG00000028364/ENSMUSG00000027750/ENSMUSG00000056399/ENSMUSG00000027966/ENSMUSG00000015957/ENSMUSG00000068196/ENSMUSG00000027204/ENSMUSG00000068794/ENSMUSG00000020044/ENSMUSG00000022894/ENSMUSG00000042254/ENSMUSG00000026837/ENSMUSG00000030116/ENSMUSG00000001506/…	Adamts16/Crispld2/Fmod/Tgfb2/Runx1/Col12a1/Loxl2/Tnc/Postn/Prss34/Col11a1/Wnt11/Col8a1/Fbn1/Col28a1/Timp3/Adamts5/Cilp/Col5a1/Mfap5/Col1a1/Adamtsl1/Cthrc1/Vwa1/Col14a1/Tnxb/Coch/Wnt2/Adamts9/Col15a1	30
CC	GO:0031012	extracellular matrix	33/398	438/18837	2.92499717605796e-10	5.01637015693941e-08	ENSMUSG00000049538/ENSMUSG00000031825/ENSMUSG00000041559/ENSMUSG00000039239/ENSMUSG00000022952/ENSMUSG00000001128/ENSMUSG00000032332/ENSMUSG00000034205/ENSMUSG00000028364/ENSMUSG00000027750/ENSMUSG00000056399/ENSMUSG00000027966/ENSMUSG00000015957/ENSMUSG00000068196/ENSMUSG00000027204/ENSMUSG00000068794/ENSMUSG00000020044/ENSMUSG00000022894/ENSMUSG00000042254/ENSMUSG00000026837/ENSMUSG00000030116/…	Adamts16/Crispld2/Fmod/Tgfb2/Runx1/Cfp/Col12a1/Loxl2/Tnc/Postn/Prss34/Col11a1/Wnt11/Col8a1/Fbn1/Col28a1/Timp3/Adamts5/Cilp/Col5a1/Mfap5/Col1a1/Adamtsl1/Cthrc1/Vwa1/Col14a1/Sdc3/Tnxb/Coch/Wnt2/Tgfb1i1/Adamts9/Col15a1	33
CC	GO:0044420	extracellular matrix component	16/398	128/18837	1.2623434906386e-08	1.20675742424736e-06	ENSMUSG00000039239/ENSMUSG00000022952/ENSMUSG00000032332/ENSMUSG00000034205/ENSMUSG00000028364/ENSMUSG00000027966/ENSMUSG00000068196/ENSMUSG00000027204/ENSMUSG00000068794/ENSMUSG00000020044/ENSMUSG00000026837/ENSMUSG00000030116/ENSMUSG00000001506/ENSMUSG00000042116/ENSMUSG00000033327/ENSMUSG00000028339	Tgfb2/Runx1/Col12a1/Loxl2/Tnc/Col11a1/Col8a1/Fbn1/Col28a1/Timp3/Col5a1/Mfap5/Col1a1/Vwa1/Tnxb/Col15a1	16
CC	GO:0005581	collagen trimer	13/398	81/18837	1.40729728775202e-08	1.20675742424736e-06	ENSMUSG00000058897/ENSMUSG00000032332/ENSMUSG00000027966/ENSMUSG00000027570/ENSMUSG00000068196/ENSMUSG00000068794/ENSMUSG00000026837/ENSMUSG00000001506/ENSMUSG00000054196/ENSMUSG00000022371/ENSMUSG00000036655/ENSMUSG00000033327/ENSMUSG00000028339	Col25a1/Col12a1/Col11a1/Col9a3/Col8a1/Col28a1/Col5a1/Col1a1/Cthrc1/Col14a1/Colec11/Tnxb/Col15a1	13
CC	GO:0005924	cell-substrate adherens junction	13/398	141/18837	9.44658670453044e-06	0.000575206824417492	ENSMUSG00000052698/ENSMUSG00000025810/ENSMUSG00000047787/ENSMUSG00000055322/ENSMUSG00000029860/ENSMUSG00000026131/ENSMUSG00000025348/ENSMUSG00000053158/ENSMUSG00000022565/ENSMUSG00000064302/ENSMUSG00000042284/ENSMUSG00000030782/ENSMUSG00000000555	Tln2/Nrp1/Flrt1/Tns1/Zyx/Dst/Itga7/Fes/Plec/Clasp1/Itga1/Tgfb1i1/Itga5	13
CC	GO:0005604	basement membrane	11/398	102/18837	1.03893669569837e-05	0.000575206824417492	ENSMUSG00000039239/ENSMUSG00000022952/ENSMUSG00000034205/ENSMUSG00000028364/ENSMUSG00000068196/ENSMUSG00000027204/ENSMUSG00000068794/ENSMUSG00000020044/ENSMUSG00000026837/ENSMUSG00000042116/ENSMUSG00000028339	Tgfb2/Runx1/Loxl2/Tnc/Col8a1/Fbn1/Col28a1/Timp3/Col5a1/Vwa1/Col15a1	11
CC	GO:0005912	adherens junction	19/398	286/18837	1.17389147840304e-05	0.000575206824417492	ENSMUSG00000052698/ENSMUSG00000025810/ENSMUSG00000027276/ENSMUSG00000059674/ENSMUSG00000047787/ENSMUSG00000055322/ENSMUSG00000022321/ENSMUSG00000029860/ENSMUSG00000026923/ENSMUSG00000026131/ENSMUSG00000025348/ENSMUSG00000030064/ENSMUSG00000053158/ENSMUSG00000022565/ENSMUSG00000033960/ENSMUSG00000064302/ENSMUSG00000042284/ENSMUSG00000030782/ENSMUSG00000000555	Tln2/Nrp1/Jag1/Cdh24/Flrt1/Tns1/Cdh10/Zyx/Notch1/Dst/Itga7/Frmd4b/Fes/Plec/Jcad/Clasp1/Itga1/Tgfb1i1/Itga5	19
CC	GO:0030055	cell-substrate junction	13/398	149/18837	1.7160271515163e-05	0.000735746641212612	ENSMUSG00000052698/ENSMUSG00000025810/ENSMUSG00000047787/ENSMUSG00000055322/ENSMUSG00000029860/ENSMUSG00000026131/ENSMUSG00000025348/ENSMUSG00000053158/ENSMUSG00000022565/ENSMUSG00000064302/ENSMUSG00000042284/ENSMUSG00000030782/ENSMUSG00000000555	Tln2/Nrp1/Flrt1/Tns1/Zyx/Dst/Itga7/Fes/Plec/Clasp1/Itga1/Tgfb1i1/Itga5	13
CC	GO:0070161	anchoring junction	19/398	302/18837	2.5087921012523e-05	0.000956128545255041	ENSMUSG00000052698/ENSMUSG00000025810/ENSMUSG00000027276/ENSMUSG00000059674/ENSMUSG00000047787/ENSMUSG00000055322/ENSMUSG00000022321/ENSMUSG00000029860/ENSMUSG00000026923/ENSMUSG00000026131/ENSMUSG00000025348/ENSMUSG00000030064/ENSMUSG00000053158/ENSMUSG00000022565/ENSMUSG00000033960/ENSMUSG00000064302/ENSMUSG00000042284/ENSMUSG00000030782/ENSMUSG00000000555	Tln2/Nrp1/Jag1/Cdh24/Flrt1/Tns1/Cdh10/Zyx/Notch1/Dst/Itga7/Frmd4b/Fes/Plec/Jcad/Clasp1/Itga1/Tgfb1i1/Itga5	19
CC	GO:0005925	focal adhesion	12/398	135/18837	2.99571740691802e-05	0.00102753107057288	ENSMUSG00000052698/ENSMUSG00000025810/ENSMUSG00000047787/ENSMUSG00000055322/ENSMUSG00000029860/ENSMUSG00000026131/ENSMUSG00000053158/ENSMUSG00000022565/ENSMUSG00000064302/ENSMUSG00000042284/ENSMUSG00000030782/ENSMUSG00000000555	Tln2/Nrp1/Flrt1/Tns1/Zyx/Dst/Fes/Plec/Clasp1/Itga1/Tgfb1i1/Itga5	12
CC	GO:0005583	fibrillar collagen trimer	4/398	11/18837	5.7592288274757e-05	0.00164617957318681	ENSMUSG00000027966/ENSMUSG00000026837/ENSMUSG00000001506/ENSMUSG00000033327	Col11a1/Col5a1/Col1a1/Tnxb	4
CC	GO:0098643	banded collagen fibril	4/398	11/18837	5.7592288274757e-05	0.00164617957318681	ENSMUSG00000027966/ENSMUSG00000026837/ENSMUSG00000001506/ENSMUSG00000033327	Col11a1/Col5a1/Col1a1/Tnxb	4
CC	GO:0098636	protein complex involved in cell adhesion	6/398	36/18837	9.75631168646993e-05	0.00257416531419937	ENSMUSG00000026012/ENSMUSG00000025348/ENSMUSG00000042284/ENSMUSG00000030789/ENSMUSG00000000290/ENSMUSG00000000555	Cd28/Itga7/Itga1/Itgax/Itgb2/Itga5	6
CC	GO:0098644	complex of collagen trimers	4/398	17/18837	0.000375605552677058	0.00920233604058791	ENSMUSG00000027966/ENSMUSG00000026837/ENSMUSG00000001506/ENSMUSG00000033327	Col11a1/Col5a1/Col1a1/Tnxb	4
CC	GO:0045178	basal part of cell	7/398	65/18837	0.000432448962360565	0.00988866627264491	ENSMUSG00000036353/ENSMUSG00000069601/ENSMUSG00000074361/ENSMUSG00000048537/ENSMUSG00000022565/ENSMUSG00000064302/ENSMUSG00000042284	P2ry12/Ank3/C5ar2/Phldb1/Plec/Clasp1/Itga1	7
CC	GO:0008305	integrin complex	5/398	33/18837	0.000598479245175914	0.0128298988184587	ENSMUSG00000025348/ENSMUSG00000042284/ENSMUSG00000030789/ENSMUSG00000000290/ENSMUSG00000000555	Itga7/Itga1/Itgax/Itgb2/Itga5	5
CC	GO:0005911	cell-cell junction	21/398	464/18837	0.00093432217947187	0.0188513239740501	ENSMUSG00000052698/ENSMUSG00000059674/ENSMUSG00000006574/ENSMUSG00000047787/ENSMUSG00000022321/ENSMUSG00000029860/ENSMUSG00000026131/ENSMUSG00000069601/ENSMUSG00000041734/ENSMUSG00000071984/ENSMUSG00000043079/ENSMUSG00000057123/ENSMUSG00000007613/ENSMUSG00000030064/ENSMUSG00000002699/ENSMUSG00000069833/ENSMUSG00000033960/ENSMUSG00000026602/ENSMUSG00000034675/ENSMUSG00000028059/ENSMUSG00000000555	Tln2/Cdh24/Slc4a1/Flrt1/Cdh10/Zyx/Dst/Ank3/Kirrel/Fndc1/Synpo/Gja5/Tgfbr1/Frmd4b/Lcp2/Ahnak/Jcad/Nphs2/Dbn1/Arhgef2/Itga5	21
CC	GO:0009897	external side of plasma membrane	16/398	334/18837	0.00209336994852395	0.0384474419244908	ENSMUSG00000079227/ENSMUSG00000036353/ENSMUSG00000070868/ENSMUSG00000026012/ENSMUSG00000025804/ENSMUSG00000015947/ENSMUSG00000030325/ENSMUSG00000059498/ENSMUSG00000030651/ENSMUSG00000026656/ENSMUSG00000049103/ENSMUSG00000042284/ENSMUSG00000030789/ENSMUSG00000004609/ENSMUSG00000004709/ENSMUSG00000000555	Ccr5/P2ry12/Skint3/Cd28/Ccr1/Fcgr1/Klrb1c/Fcgr3/Art2b/Fcgr2b/Ccr2/Itga1/Itgax/Cd33/Cd244a/Itga5	16
CC	GO:0043235	receptor complex	17/398	366/18837	0.00212974168094847	0.0384474419244908	ENSMUSG00000040249/ENSMUSG00000024621/ENSMUSG00000024620/ENSMUSG00000014361/ENSMUSG00000026923/ENSMUSG00000030775/ENSMUSG00000044583/ENSMUSG00000063234/ENSMUSG00000052504/ENSMUSG00000025348/ENSMUSG00000039579/ENSMUSG00000007613/ENSMUSG00000028072/ENSMUSG00000042284/ENSMUSG00000030789/ENSMUSG00000000290/ENSMUSG00000000555	Lrp1/Csf1r/Pdgfrb/Mertk/Notch1/Trat1/Tlr7/Gpr84/Epha3/Itga7/Grin3a/Tgfbr1/Ntrk1/Itga1/Itgax/Itgb2/Itga5	17
CC	GO:0002102	podosome	4/398	28/18837	0.00269002723820048	0.0460788394436739	ENSMUSG00000053617/ENSMUSG00000040711/ENSMUSG00000058056/ENSMUSG00000028059	Sh3pxd2a/Sh3pxd2b/Palld/Arhgef2	4
CC	GO:0032587	ruffle membrane	6/398	67/18837	0.00288722382621447	0.0460788394436739	ENSMUSG00000024397/ENSMUSG00000033960/ENSMUSG00000031377/ENSMUSG00000015745/ENSMUSG00000028059/ENSMUSG00000000555	Aif1/Jcad/Bmx/Plekho1/Arhgef2/Itga5	6
CC	GO:0001726	ruffle	9/398	140/18837	0.00295549407510445	0.0460788394436739	ENSMUSG00000052698/ENSMUSG00000024397/ENSMUSG00000030064/ENSMUSG00000058056/ENSMUSG00000033960/ENSMUSG00000031377/ENSMUSG00000015745/ENSMUSG00000028059/ENSMUSG00000000555	Tln2/Aif1/Frmd4b/Palld/Jcad/Bmx/Plekho1/Arhgef2/Itga5	9
MF	GO:0001637	G-protein coupled chemoattractant receptor activity	5/382	24/18507	0.000112242670450574	0.0323820104249906	ENSMUSG00000079227/ENSMUSG00000052336/ENSMUSG00000026271/ENSMUSG00000025804/ENSMUSG00000049103	Ccr5/Cx3cr1/Gpr35/Ccr1/Ccr2	5
MF	GO:0004950	chemokine receptor activity	5/382	24/18507	0.000112242670450574	0.0323820104249906	ENSMUSG00000079227/ENSMUSG00000052336/ENSMUSG00000026271/ENSMUSG00000025804/ENSMUSG00000049103	Ccr5/Cx3cr1/Gpr35/Ccr1/Ccr2	5

## Sheet: ESM Table 7 P0_GSEA_Adjudin
NAME	SIZE	ES	NES	NOM p-val	FDR q-val	FWER p-val	RANK AT MAX	LEADING EDGE
2-OXOGLUTARATE METABOLIC PROCESS(GO:0006103)	20	0.640784	1.7766804	0.0	1.0	0.379	9205	tags=60%, list=25%, signal=80%
POSITIVE REGULATION OF MEMBRANE PERMEABILITY(GO:1905710)	38	0.5482709	1.7620364	0.010162601	1.0	0.448	7232	tags=39%, list=20%, signal=49%
POSITIVE REGULATION OF MITOCHONDRIAL MEMBRANE PERMEABILITY(GO:0035794)	36	0.5367916	1.7570375	0.010121457	1.0	0.46	8623	tags=44%, list=24%, signal=58%
MITOCHONDRIAL OUTER MEMBRANE PERMEABILIZATION INVOLVED IN PROGRAMMED CELL DEATH(GO:1902686)	33	0.57719123	1.7462219	0.014285714	1.0	0.515	8623	tags=48%, list=24%, signal=64%
LIPID PARTICLE ORGANIZATION(GO:0034389)	16	0.6189924	1.7357703	0.01778656	1.0	0.578	2658	tags=25%, list=7%, signal=27%
OXIDOREDUCTASE ACTIVITY, ACTING ON A SULFUR GROUP OF DONORS(GO:0016667)	53	0.506869	1.7165464	0.0	1.0	0.669	6322	tags=30%, list=17%, signal=36%
POSITIVE REGULATION OF MITOCHONDRIAL MEMBRANE PERMEABILITY INVOLVED IN APOPTOTIC PROCESS(GO:1902110)	31	0.5780316	1.7142876	0.014256619	1.0	0.68	8623	tags=48%, list=24%, signal=63%
REGULATION OF MITOCHONDRIAL MEMBRANE PERMEABILITY(GO:0046902)	51	0.5080466	1.707259	0.006085193	1.0	0.714	8845	tags=43%, list=24%, signal=57%
CELLULAR MODIFIED AMINO ACID BIOSYNTHETIC PROCESS(GO:0042398)	33	0.4783845	1.6888373	0.0	1.0	0.787	6129	tags=33%, list=17%, signal=40%
RESPONSE TO INCREASED OXYGEN LEVELS(GO:0036296)	31	0.6489209	1.686637	0.006085193	1.0	0.795	1677	tags=13%, list=5%, signal=14%
MITOCHONDRIAL OUTER MEMBRANE PERMEABILIZATION(GO:0097345)	28	0.5902366	1.682587	0.014256619	1.0	0.814	8623	tags=50%, list=24%, signal=65%
POSITIVE REGULATION OF GLUCONEOGENESIS(GO:0045722)	18	0.74289757	1.6799401	0.0040650405	1.0	0.82	1581	tags=17%, list=4%, signal=17%
CHAPERONE-MEDIATED PROTEIN COMPLEX ASSEMBLY(GO:0051131)	15	0.6424595	1.674247	0.002057613	1.0	0.835	9228	tags=47%, list=25%, signal=63%
TRICARBOXYLIC ACID METABOLIC PROCESS(GO:0072350)	40	0.43479347	1.6611444	0.02258727	1.0	0.874	12074	tags=50%, list=33%, signal=75%
REGULATION OF MITOTIC SPINDLE ASSEMBLY(GO:1901673)	20	0.5370073	1.6581835	0.012024048	1.0	0.879	3923	tags=20%, list=11%, signal=22%
ESTROGEN METABOLIC PROCESS(GO:0008210)	19	0.6811673	1.6547923	0.01010101	1.0	0.887	8081	tags=63%, list=22%, signal=81%
POSITIVE REGULATION OF CELL CYCLE G1/S PHASE TRANSITION(GO:1902808)	41	0.5447138	1.6504054	0.0040983604	1.0	0.905	2708	tags=10%, list=7%, signal=11%
REGULATION OF VIRAL RELEASE FROM HOST CELL(GO:1902186)	30	0.5535298	1.6355643	0.026974952	1.0	0.919	4921	tags=20%, list=14%, signal=23%
GLYCOGEN CATABOLIC PROCESS(GO:0005980)	16	0.65522915	1.6314261	0.0040650405	1.0	0.923	2661	tags=25%, list=7%, signal=27%
GLUCAN CATABOLIC PROCESS(GO:0009251)	16	0.65522915	1.6314261	0.0040650405	1.0	0.923	2661	tags=25%, list=7%, signal=27%
CITRATE METABOLIC PROCESS(GO:0006101)	35	0.42016578	1.6289513	0.026970955	1.0	0.929	12074	tags=46%, list=33%, signal=68%
MOVEMENT IN ENVIRONMENT OF OTHER ORGANISM INVOLVED IN SYMBIOTIC INTERACTION(GO:0052192)	32	0.5347694	1.6246713	0.023121387	1.0	0.937	4921	tags=19%, list=14%, signal=22%
EXIT FROM HOST(GO:0035890)	32	0.5347694	1.6246713	0.023121387	1.0	0.937	4921	tags=19%, list=14%, signal=22%
MOVEMENT IN HOST ENVIRONMENT(GO:0052126)	32	0.5347694	1.6246713	0.023121387	1.0	0.937	4921	tags=19%, list=14%, signal=22%
VIRAL RELEASE FROM HOST CELL(GO:0019076)	32	0.5347694	1.6246713	0.023121387	1.0	0.937	4921	tags=19%, list=14%, signal=22%
EXIT FROM HOST CELL(GO:0035891)	32	0.5347694	1.6246713	0.023121387	0.963459	0.937	4921	tags=19%, list=14%, signal=22%
REGULATION OF MITOCHONDRIAL MEMBRANE PERMEABILITY INVOLVED IN APOPTOTIC PROCESS(GO:1902108)	38	0.54089344	1.623151	0.018072288	0.94405437	0.941	8845	tags=47%, list=24%, signal=63%
CARBON-CARBON LYASE ACTIVITY(GO:0016830)	53	0.5043351	1.623118	0.017094018	0.9106866	0.941	6961	tags=32%, list=19%, signal=40%
MONOSACCHARIDE BIOSYNTHETIC PROCESS(GO:0046364)	82	0.675133	1.62157	0.0	0.89425266	0.945	2504	tags=21%, list=7%, signal=22%
PROTEIN TARGETING TO PEROXISOME(GO:0006625)	17	0.550122	1.6183386	0.021141648	0.8992883	0.95	5502	tags=29%, list=15%, signal=35%
PEROXISOMAL TRANSPORT(GO:0043574)	17	0.550122	1.6183386	0.021141648	0.870279	0.95	5502	tags=29%, list=15%, signal=35%
ESTABLISHMENT OF PROTEIN LOCALIZATION TO PEROXISOME(GO:0072663)	17	0.550122	1.6183386	0.021141648	0.8430828	0.95	5502	tags=29%, list=15%, signal=35%
PROTEIN LOCALIZATION TO PEROXISOME(GO:0072662)	17	0.550122	1.6183386	0.021141648	0.8175348	0.95	5502	tags=29%, list=15%, signal=35%
RESPONSE TO ENDOPLASMIC RETICULUM STRESS(GO:0034976)	208	0.3792132	1.6161388	0.007827789	0.8164874	0.95	6990	tags=20%, list=19%, signal=24%
NADH METABOLIC PROCESS(GO:0006734)	26	0.6336664	1.616093	0.006	0.7955789	0.95	4429	tags=35%, list=12%, signal=39%
REGULATION OF GLUCOSE METABOLIC PROCESS(GO:0010906)	112	0.5529493	1.611464	0.007968128	0.81565243	0.953	2002	tags=15%, list=6%, signal=16%
PEROXISOMAL MEMBRANE TRANSPORT(GO:0015919)	16	0.55243045	1.6112314	0.031712472	0.79738814	0.954	5502	tags=31%, list=15%, signal=37%
CELLULAR MODIFIED AMINO ACID METABOLIC PROCESS(GO:0006575)	145	0.5793284	1.6100838	0.0040650405	0.7877867	0.955	6599	tags=39%, list=18%, signal=48%
INTRACILIARY TRANSPORT(GO:0042073)	38	0.53773797	1.6068926	0.042944785	0.80157685	0.956	12010	tags=58%, list=33%, signal=86%
REGULATION OF MEMBRANE PERMEABILITY(GO:0090559)	60	0.5081609	1.6061375	0.011904762	0.7877895	0.956	8845	tags=45%, list=24%, signal=59%
HEXOSE BIOSYNTHETIC PROCESS(GO:0019319)	76	0.67564404	1.605548	0.0	0.7736799	0.956	2002	tags=18%, list=6%, signal=19%
RESPONSE TO HYPEROXIA(GO:0055093)	24	0.68476397	1.6049324	0.012072435	0.76216197	0.958	1677	tags=17%, list=5%, signal=17%
DISULFIDE OXIDOREDUCTASE ACTIVITY(GO:0015036)	38	0.46162274	1.604055	0.016460905	0.75369895	0.958	8532	tags=32%, list=23%, signal=41%
METHYL-CPG BINDING(GO:0008327)	22	0.47556248	1.6019341	0.04527559	0.7557789	0.959	1043	tags=9%, list=3%, signal=9%
CARBOHYDRATE BIOSYNTHETIC PROCESS(GO:0016051)	188	0.5062453	1.6006722	0.0	0.75047284	0.959	4715	tags=21%, list=13%, signal=24%
ER-NUCLEUS SIGNALING PATHWAY(GO:0006984)	32	0.5687527	1.5943631	0.012578616	0.7941014	0.974	8314	tags=41%, list=23%, signal=53%
GLUCONEOGENESIS(GO:0006094)	73	0.68043697	1.591732	0.0	0.80574083	0.974	2002	tags=19%, list=6%, signal=20%
REGULATION OF INTRINSIC APOPTOTIC SIGNALING PATHWAY IN RESPONSE TO DNA DAMAGE(GO:1902229)	35	0.4957567	1.5900861	0.008163265	0.8065131	0.975	4526	tags=20%, list=12%, signal=23%
ENDOSOME ORGANIZATION(GO:0007032)	50	0.48745456	1.581484	0.028	0.8800881	0.985	9797	tags=36%, list=27%, signal=49%
OXIDOREDUCTASE ACTIVITY, ACTING ON THE CH-OH GROUP OF DONORS, NAD OR NADP AS ACCEPTOR(GO:0016616)	127	0.58674496	1.5786825	0.0041753654	0.89036655	0.987	6593	tags=42%, list=18%, signal=51%

## Sheet: ESM Table 8 P0_GSEA_DMSO
NAME	SIZE	ES	NES	NOM p-val	FDR q-val	FWER p-val	RANK AT MAX	LEADING EDGE
PROTEIN LOCALIZATION TO MICROTUBULE ORGANIZING CENTER(GO:1905508)	31	-0.5596374	-1.9106491	0.0	0.09006521	0.095	11640	tags=52%, list=32%, signal=76%
PROTEIN LOCALIZATION TO CENTROSOME(GO:0071539)	30	-0.55519557	-1.8845038	0.0	0.086430736	0.138	11640	tags=50%, list=32%, signal=73%
PROTEIN LOCALIZATION TO MICROTUBULE CYTOSKELETON(GO:0072698)	49	-0.45671853	-1.8038136	0.0	0.2615439	0.336	12141	tags=49%, list=33%, signal=73%
PHAGOSOME MATURATION(GO:0090382)	18	-0.62277734	-1.6825819	0.001968504	1.0	0.798	5565	tags=39%, list=15%, signal=46%
PEPTIDE-LYSINE-N-ACETYLTRANSFERASE ACTIVITY(GO:0061733)	59	-0.4145927	-1.6147367	0.049382716	1.0	0.929	13385	tags=56%, list=37%, signal=88%
PROTEIN K63-LINKED UBIQUITINATION(GO:0070534)	45	-0.43521884	-1.6144089	0.027944112	1.0	0.93	11142	tags=38%, list=31%, signal=54%
REGULATION OF PROTEIN TARGETING TO MITOCHONDRION(GO:1903214)	19	-0.5363129	-1.6029109	0.010224949	1.0	0.94	3407	tags=21%, list=9%, signal=23%
DEFINITIVE HEMOPOIESIS(GO:0060216)	21	-0.72381306	-1.6014893	0.001996008	1.0	0.942	4824	tags=48%, list=13%, signal=55%
HISTONE ACETYLTRANSFERASE ACTIVITY(GO:0004402)	57	-0.40820977	-1.5877181	0.062111802	1.0	0.951	13385	tags=56%, list=37%, signal=89%
ANATOMICAL STRUCTURE ARRANGEMENT(GO:0048532)	17	-0.58813	-1.5725676	0.012295082	1.0	0.969	4504	tags=41%, list=12%, signal=47%
POSITIVE REGULATION OF VIRAL TRANSCRIPTION(GO:0050434)	19	-0.5105428	-1.5609545	0.024640657	1.0	0.985	15032	tags=63%, list=41%, signal=108%
EPITHELIAL TO MESENCHYMAL TRANSITION INVOLVED IN ENDOCARDIAL CUSHION FORMATION(GO:0003198)	16	-0.6171413	-1.5510154	0.0102459015	1.0	0.986	5487	tags=38%, list=15%, signal=44%
HISTONE METHYLTRANSFERASE ACTIVITY (H3-K4 SPECIFIC)(GO:0042800)	17	-0.60012835	-1.5361542	0.050209206	1.0	0.999	10652	tags=65%, list=29%, signal=91%
REGULATION OF MITOTIC SISTER CHROMATID SEGREGATION(GO:0033047)	64	-0.5302837	-1.5305257	0.099609375	1.0	0.999	11442	tags=61%, list=31%, signal=89%
MITOTIC SISTER CHROMATID COHESION(GO:0007064)	24	-0.57757	-1.5261843	0.05070994	1.0	0.999	9330	tags=54%, list=26%, signal=73%
INFLAMMASOME COMPLEX(GO:0061702)	15	-0.7430641	-1.5189102	0.016	1.0	0.999	3670	tags=53%, list=10%, signal=59%
REGULATION OF RNA EXPORT FROM NUCLEUS(GO:0046831)	15	-0.47894633	-1.5171605	0.03952569	1.0	0.999	13582	tags=73%, list=37%, signal=117%
DNA-TEMPLATED TRANSCRIPTION, TERMINATION(GO:0006353)	20	-0.42435452	-1.5133146	0.070881225	1.0	0.999	11914	tags=50%, list=33%, signal=74%
PROTEIN NEDDYLATION(GO:0045116)	18	-0.76485676	-1.5097516	0.0	1.0	0.999	768	tags=11%, list=2%, signal=11%
INTEGRATOR COMPLEX(GO:0032039)	17	-0.48032135	-1.5047983	0.09484536	1.0	1.0	14534	tags=59%, list=40%, signal=98%
MITOTIC SISTER CHROMATID SEPARATION(GO:0051306)	56	-0.52747035	-1.4913878	0.11753372	1.0	1.0	11300	tags=59%, list=31%, signal=85%
NUCLEAR-TRANSCRIBED MRNA CATABOLIC PROCESS(GO:0000956)	98	-0.3367355	-1.4904555	0.043032788	1.0	1.0	12305	tags=44%, list=34%, signal=66%
PROTEIN LOCALIZATION TO CYTOSKELETON(GO:0044380)	55	-0.32319114	-1.4847375	0.01898734	1.0	1.0	12141	tags=47%, list=33%, signal=71%
METAPHASE/ANAPHASE TRANSITION OF MITOTIC CELL CYCLE(GO:0007091)	52	-0.5306814	-1.4833088	0.113680154	1.0	1.0	11300	tags=60%, list=31%, signal=86%
REGULATION OF MITOTIC SISTER CHROMATID SEPARATION(GO:0010965)	53	-0.53489685	-1.4818884	0.11196911	1.0	1.0	11300	tags=60%, list=31%, signal=87%
HISTONE METHYLTRANSFERASE ACTIVITY(GO:0042054)	53	-0.34055507	-1.4817748	0.03285421	1.0	1.0	14151	tags=55%, list=39%, signal=89%
POSITIVE REGULATION OF DNA-TEMPLATED TRANSCRIPTION, ELONGATION(GO:0032786)	27	-0.43302122	-1.477155	0.09657948	1.0	1.0	13441	tags=56%, list=37%, signal=88%
NEGATIVE REGULATION OF CHROMOSOME SEGREGATION(GO:0051985)	44	-0.56483185	-1.4765586	0.11776447	1.0	1.0	11167	tags=64%, list=31%, signal=92%
PEPTIDE N-ACETYLTRANSFERASE ACTIVITY(GO:0034212)	66	-0.33958542	-1.4713234	0.099403575	1.0	1.0	13385	tags=50%, list=37%, signal=79%
SPINDLE POLE(GO:0000922)	151	-0.40483558	-1.4697509	0.044989776	1.0	1.0	10729	tags=44%, list=30%, signal=62%
HISTONE DEMETHYLATION(GO:0016577)	27	-0.5106518	-1.4561027	0.13939394	1.0	1.0	12455	tags=67%, list=34%, signal=101%
MITOTIC CYTOKINESIS(GO:0000281)	77	-0.42707857	-1.4557427	0.061507937	1.0	1.0	10733	tags=52%, list=30%, signal=74%
REGULATION OF MITOTIC METAPHASE/ANAPHASE TRANSITION(GO:0030071)	50	-0.5244626	-1.4554495	0.1425819	1.0	1.0	11300	tags=58%, list=31%, signal=84%
POSITIVE REGULATION BY HOST OF VIRAL TRANSCRIPTION(GO:0043923)	15	-0.49914438	-1.4491521	0.052083332	1.0	1.0	15032	tags=67%, list=41%, signal=114%
H4 HISTONE ACETYLTRANSFERASE ACTIVITY(GO:0010485)	21	-0.48849127	-1.448667	0.09052631	1.0	1.0	9453	tags=43%, list=26%, signal=58%
SWI/SNF SUPERFAMILY-TYPE COMPLEX(GO:0070603)	76	-0.2934378	-1.4439796	0.05645161	1.0	1.0	14247	tags=57%, list=39%, signal=93%
NEGATIVE REGULATION OF SISTER CHROMATID SEGREGATION(GO:0033046)	42	-0.5508192	-1.4407861	0.12175649	1.0	1.0	11167	tags=62%, list=31%, signal=89%
REGULATION OF SISTER CHROMATID SEGREGATION(GO:0033045)	77	-0.49060145	-1.440314	0.15841584	1.0	1.0	11442	tags=61%, list=31%, signal=89%
HISTONE LYSINE DEMETHYLATION(GO:0070076)	25	-0.52366173	-1.4388001	0.15040651	1.0	1.0	11036	tags=64%, list=30%, signal=92%
HISTONE-LYSINE N-METHYLTRANSFERASE ACTIVITY(GO:0018024)	40	-0.43475842	-1.4341681	0.091836736	1.0	1.0	14151	tags=68%, list=39%, signal=110%
PINOCYTOSIS(GO:0006907)	18	-0.5244015	-1.4336587	0.112474434	1.0	1.0	9717	tags=50%, list=27%, signal=68%
NEGATIVE REGULATION OF MITOTIC SISTER CHROMATID SEGREGATION(GO:0033048)	41	-0.5513577	-1.4331028	0.13346614	1.0	1.0	11167	tags=63%, list=31%, signal=91%
NEGATIVE REGULATION OF CHROMOSOME SEPARATION(GO:1905819)	40	-0.55627936	-1.4325848	0.13267326	1.0	1.0	11167	tags=65%, list=31%, signal=94%
MICROTUBULE ORGANIZING CENTER LOCALIZATION(GO:0061842)	31	-0.42295736	-1.4306259	0.12778905	1.0	1.0	10377	tags=42%, list=29%, signal=59%
POSITIVE REGULATION OF PHOSPHOPROTEIN PHOSPHATASE ACTIVITY(GO:0032516)	20	-0.5637968	-1.4276292	0.041431263	1.0	1.0	4760	tags=30%, list=13%, signal=35%
NEGATIVE REGULATION OF METAPHASE/ANAPHASE TRANSITION OF CELL CYCLE(GO:1902100)	39	-0.5519281	-1.4266174	0.14426878	1.0	1.0	11167	tags=64%, list=31%, signal=92%
POSITIVE REGULATION OF BMP SIGNALING PATHWAY(GO:0030513)	34	-0.49462518	-1.4258227	0.057539683	1.0	1.0	10539	tags=50%, list=29%, signal=70%
CENTROSOME LOCALIZATION(GO:0051642)	30	-0.42587453	-1.4207146	0.123732254	1.0	1.0	10377	tags=43%, list=29%, signal=61%
CULLIN FAMILY PROTEIN BINDING(GO:0097602)	16	-0.6608583	-1.4205537	0.033898305	1.0	1.0	2633	tags=13%, list=7%, signal=13%
SPINDLE CHECKPOINT(GO:0031577)	36	-0.54330575	-1.4200913	0.1453831	1.0	1.0	11167	tags=64%, list=31%, signal=92%

## Sheet: ESM Table 9 db_DEG_up
gene_id	gene_name	log2FoldChange	pvalue	padj	transcription factor family
ENSMUSG00000032315	Cyp1a1	1.58868108585845	5.05374989018101e-60	7.36028134005962e-56	-
ENSMUSG00000022797	Tfrc	0.544210302487278	6.7076433292382e-28	3.25633724823417e-24	-
ENSMUSG00000031765	Mt1	0.602921477748894	7.77162193015717e-17	8.08470727077208e-14	-
ENSMUSG00000012428	Steap4	1.0206414788335	4.7905688568185e-15	3.48849224153523e-12	-
ENSMUSG00000064341	mt-Nd1	0.231294066002795	1.08477413124446e-13	5.44781049911875e-11	-
ENSMUSG00000064337	mt-Rnr1	0.5578679973915	6.59809013970736e-13	2.66929402207494e-10	-
ENSMUSG00000040136	Abcc8	0.284188483704076	5.17908428365201e-12	1.75414380249088e-09	-
ENSMUSG00000024140	Epas1	0.368872278255251	1.09025264909159e-11	3.30800824611875e-09	-
ENSMUSG00000064351	mt-Co1	0.191779229169551	4.34091192578626e-10	9.22560784306153e-08	-
ENSMUSG00000024027	Glp1r	0.245536883418305	1.85113414472019e-09	3.41264780806391e-07	-
ENSMUSG00000091971	Hspa1a	0.626980227241243	1.89887368824385e-09	3.45689954944792e-07	-
ENSMUSG00000074715	Ccl28	0.503110694690412	7.95927042538978e-09	1.27383312610304e-06	-
ENSMUSG00000001435	Col18a1	0.203750921644364	2.52942112864688e-08	3.58816092988559e-06	-
ENSMUSG00000028357	Kif12	0.187985611261371	3.67423739713979e-08	4.95477717147628e-06	-
ENSMUSG00000024044	Epb41l3	0.195345759314408	4.27477297591964e-08	5.55873157332978e-06	-
ENSMUSG00000027188	Pamr1	0.194969643234679	4.32037099054706e-08	5.568308239498e-06	-
ENSMUSG00000064348	mt-Tn	0.528338484790154	7.21858448798469e-08	8.92104005750241e-06	-
ENSMUSG00000046613	Vwa5b2	0.244994876452967	2.96664760369984e-07	3.20046338520625e-05	-
ENSMUSG00000039470	Zdhhc2	0.168189969735421	3.11551504036113e-07	3.33635007704555e-05	-
ENSMUSG00000029307	Dmp1	0.691444487195198	3.25094079386976e-07	3.43092041463182e-05	-
ENSMUSG00000032038	St3gal4	0.234749845764117	3.56920069247066e-07	3.68665524008104e-05	-
ENSMUSG00000096146	Kcnj11	0.230419125355188	4.65388674560071e-07	4.70688934464783e-05	-
ENSMUSG00000024899	Papss2	0.179268259030562	8.45214221854777e-07	7.94174188844708e-05	-
ENSMUSG00000027168	Pax6	0.167546484717966	8.8489837289733e-07	8.20870057508071e-05	PAX
ENSMUSG00000020387	Jade2	0.240998755037287	1.00874237153796e-06	9.29830626523981e-05	-
ENSMUSG00000006930	Hap1	0.192410411709028	1.06683184507465e-06	9.77191131551392e-05	-
ENSMUSG00000043719	Col6a6	0.334331734523402	1.08996469088947e-06	9.85977997398404e-05	-
ENSMUSG00000005232	G6pc2	0.166842316482731	1.11048457874825e-06	9.98339345980832e-05	-
ENSMUSG00000034472	Rasd2	0.214875273434848	1.17531813918112e-06	0.000104373984018499	-
ENSMUSG00000038256	Bcl9	0.189503837957721	1.25988530133116e-06	0.000110535961015585	-
ENSMUSG00000037434	Slc30a1	0.244969449148483	1.54885197488323e-06	0.000132691059777643	-
ENSMUSG00000035640	Cbarp	0.18871534637926	2.24562886812167e-06	0.000183530383387182	-
ENSMUSG00000002265	Peg3	0.2953646578567	2.2556947697271e-06	0.000183530383387182	zf-C2H2
ENSMUSG00000020788	Atp2a3	0.163548278256789	2.48740725878191e-06	0.000199519334692664	-
ENSMUSG00000030583	Sipa1l3	0.172602264302588	3.01489930572254e-06	0.000232939802891068	-
ENSMUSG00000000631	Myo18a	0.143685400629772	3.15708438910417e-06	0.000241998826541648	-
ENSMUSG00000064349	mt-Tc	0.436059024800937	3.30302854356434e-06	0.000250548477648287	-
ENSMUSG00000032890	Rims3	0.207188355329457	3.74168259681437e-06	0.000276618605786825	-
ENSMUSG00000050711	Scg2	0.146983736399992	3.98962008375038e-06	0.000291984054772565	-
ENSMUSG00000000915	Hip1r	0.151683292252367	4.74992575577868e-06	0.000342464944094855	-
ENSMUSG00000026072	Il1r1	0.149599762993364	4.91325693298718e-06	0.000350768009666791	-
ENSMUSG00000023033	Scn8a	0.344349871563024	5.42111346483059e-06	0.000381415925129434	-
ENSMUSG00000085396	Firre	0.23848777860261	5.67043777840016e-06	0.000397039691368365	-
ENSMUSG00000029420	Rimbp2	0.221310360860933	6.12053232405955e-06	0.000426504463002887	-
ENSMUSG00000026959	Grin1	0.292732750898949	6.67412408819557e-06	0.000462866396288001	-
ENSMUSG00000041351	Rap1gap	0.154839443399589	7.16568954599546e-06	0.000492269351640933	-
ENSMUSG00000039419	Cntnap2	0.345375661931549	7.76707416153309e-06	0.000526137991109618	-
ENSMUSG00000020340	Cyfip2	0.166664060927927	8.68976697376069e-06	0.000585915584286346	-
ENSMUSG00000002266	Zim1	0.390283958052678	8.91459894018827e-06	0.000598305156520285	zf-C2H2
ENSMUSG00000071551	Akr1c19	0.457694649093598	9.04770962789288e-06	0.000604453408351522	-
ENSMUSG00000040037	Negr1	0.2450017692326	9.25153540439519e-06	0.000610907738150629	-
ENSMUSG00000031833	Mast3	0.188372696725864	9.27668351596901e-06	0.000610907738150629	-
ENSMUSG00000028278	Rragd	0.198045782536303	9.44843253650597e-06	0.000617071620904363	-
ENSMUSG00000021876	Rnase4	0.175115561486708	1.01816989855635e-05	0.00065905006233665	-
ENSMUSG00000031762	Mt2	0.975501373090669	1.13597294155339e-05	0.000722458948505833	-
ENSMUSG00000064246	Chil1	1.3911210039789	1.15893339371099e-05	1	-
ENSMUSG00000041608	Entpd3	0.198052940728159	1.16732205624457e-05	0.000739168627267214	-
ENSMUSG00000034799	Unc13a	0.233075424246198	1.28964323613788e-05	0.000809584659099658	-
ENSMUSG00000045294	Insig1	0.15867697964216	1.3351353906645e-05	0.000830979138018709	-
ENSMUSG00000047787	Flrt1	0.423739533447786	1.37327455183155e-05	0.000845788052586612	-
ENSMUSG00000027215	Cd82	0.156531949803124	1.37739752933301e-05	0.000845788052586612	-
ENSMUSG00000024164	C3	0.324868572884113	1.46076867498665e-05	0.000890152091318223	-
ENSMUSG00000040118	Cacna2d1	0.161069273052432	1.57700404549247e-05	0.000941290447481654	-
ENSMUSG00000039683	Sdk1	0.245348707004819	1.62474038376933e-05	0.000965825263233325	-
ENSMUSG00000024743	Syt7	0.146494607574269	1.66482081349983e-05	0.000985628062106161	-
ENSMUSG00000049191	Rtl5	0.188727938710151	1.68304754236377e-05	0.000992384793805101	-
ENSMUSG00000027858	Tspan2	0.208546921506547	1.74234975064888e-05	0.00102320894227622	-
ENSMUSG00000022636	Alcam	0.128342818776679	1.76081170593733e-05	0.00102989805964945	-
ENSMUSG00000043388	Tmem130	0.232777364806764	1.81802402352116e-05	0.00105910807514249	-
ENSMUSG00000042249	Grk3	0.220667176082848	1.96998570469883e-05	0.0011287440495119	-
ENSMUSG00000005045	Chd5	0.263924821357275	2.01838650474701e-05	0.00114667504699467	-
ENSMUSG00000033577	Myo6	0.166299742781959	2.04153441600325e-05	0.00114859155185745	-
ENSMUSG00000027457	Snph	0.216280294229991	2.23646599149062e-05	0.00124320193511715	-
ENSMUSG00000004267	Eno2	0.169104067542872	2.41365875569115e-05	0.00132651041954287	-
ENSMUSG00000020681	Ace	0.303428085270009	2.52801776904506e-05	0.00136952881955922	-
ENSMUSG00000024924	Vldlr	0.192746482044408	2.52954718800762e-05	0.00136952881955922	-
ENSMUSG00000064339	mt-Rnr2	0.405026363182776	2.58188010960595e-05	0.00139133892438459	-
ENSMUSG00000034903	Cobll1	0.179023177150831	2.72174392717235e-05	0.00145199555147758	-
ENSMUSG00000020010	Vnn3	1.78677984592719	2.73627719077117e-05	1	-
ENSMUSG00000023960	Enpp5	0.14310177206192	2.75977675404937e-05	0.00146691199437865	-
ENSMUSG00000039385	Cdh6	0.188981983146791	2.87880343925998e-05	0.00152461430143208	-
ENSMUSG00000059713	Rcan3	0.143145460001538	3.01115761244051e-05	0.00158319492662757	-
ENSMUSG00000046618	Olfml2a	0.304832856395968	3.03262498263391e-05	0.00158874641176548	-
ENSMUSG00000020732	Rab37	0.156662503713128	3.50085625017587e-05	0.0017952982544916	-
ENSMUSG00000043384	Gprasp1	0.171631876910665	3.75962233679641e-05	0.001897558544983	-
ENSMUSG00000068615	Gjd2	0.163971437274261	3.9696893221658e-05	0.00198675447725164	-
ENSMUSG00000030683	Sez6l2	0.135207746914266	4.15261159867763e-05	0.00207118614120346	-
ENSMUSG00000025932	Eya1	0.423002130293739	4.19872882485403e-05	0.00207994172126442	-
ENSMUSG00000029648	Flt1	0.188522019560904	4.38908819000167e-05	0.00214505638923437	-
ENSMUSG00000040537	Adam22	0.168009495222416	4.48887554985637e-05	0.00218605573159862	-
ENSMUSG00000067219	Nipal1	0.207033241887538	4.5029986231776e-05	0.00218605573159862	-
ENSMUSG00000020689	Itgb3	0.14459528035621	4.69167035340432e-05	0.00225509858174853	-
ENSMUSG00000021994	Wnt5a	0.169636636034746	4.74732299021503e-05	0.0022668856403112	-
ENSMUSG00000028980	H6pd	0.126012262482875	4.83126043912423e-05	0.00229193736271678	-
ENSMUSG00000057069	Ero1lb	0.142877454399015	5.03452354849267e-05	0.00237290617994328	-
ENSMUSG00000019900	Rfx6	0.184631911521161	5.39134793193177e-05	0.00250861313995701	RFX
ENSMUSG00000043924	Ncmap	0.35102623792973	5.69525149539067e-05	0.00262486211325537	-
ENSMUSG00000038486	Sv2a	0.169711517724763	5.76959863175331e-05	0.00265073925781878	-
ENSMUSG00000010505	Myt1	0.185171624944797	6.00933493078859e-05	0.00273499856037516	zf-C2HC
ENSMUSG00000032193	Ldlr	0.126501489832336	6.20579134889059e-05	0.00279817787013135	-
ENSMUSG00000033715	Akr1c14	0.197705608016405	6.27008969637916e-05	0.00281844402277982	-
ENSMUSG00000074207	Adh1	0.170996664333282	6.33141009466487e-05	0.00283151199781254	-
ENSMUSG00000106847	Peg13	0.146991679464632	6.34216813993328e-05	0.00283151199781254	-
ENSMUSG00000032009	Sesn3	0.169457289754362	6.35748711401196e-05	0.00283151199781254	-
ENSMUSG00000026417	Pigr	0.33015631442834	6.44281968566668e-05	0.00286076908237956	-
ENSMUSG00000033880	Lgals3bp	0.132324110101473	6.47399718401811e-05	0.00286587522759999	-
ENSMUSG00000040035	Disp2	0.151710712867381	6.50598185512422e-05	0.00286687676600036	-
ENSMUSG00000048249	Crebrf	0.154007715598884	6.73983977790411e-05	0.00294771851427614	-
ENSMUSG00000019986	Ahi1	0.18224383344842	6.76501614806924e-05	0.00294827858893479	-
ENSMUSG00000035000	Dpp4	0.222272235731178	7.13025701815196e-05	0.00307233914829483	-
ENSMUSG00000062444	Ap3b2	0.158931028234591	7.51138215800385e-05	0.00320425503100044	-
ENSMUSG00000024120	Lrpprc	0.134931324514328	7.51150616999916e-05	0.00320425503100044	-
ENSMUSG00000009394	Syn2	0.187901986001896	7.54641221939818e-05	0.00320425503100044	-
ENSMUSG00000090877	Hspa1b	0.223638325855142	7.60209483066259e-05	0.0032185147998189	-
ENSMUSG00000000385	Tmprss2	0.187647838888599	7.74550179632238e-05	0.00326972429454027	-
ENSMUSG00000052516	Robo2	0.214421732676913	7.82532315290387e-05	0.00329387301730901	-
ENSMUSG00000034940	Synrg	0.13563283694004	8.03624948867925e-05	0.00337290886320244	-
ENSMUSG00000058135	Gstm1	0.190099591073365	8.29833751478974e-05	0.00345422904705943	-
ENSMUSG00000039262	Prrc2b	0.143784014212108	8.52983322379539e-05	0.00352921849634534	-
ENSMUSG00000035187	Nkx6-1	0.147399271892477	8.77636852966187e-05	0.00361070709790948	Homeobox
ENSMUSG00000035112	Wnk4	0.233545706272925	8.93950813288099e-05	0.00366746468865574	-
ENSMUSG00000029189	Sel1l3	0.147795324313769	9.06239123828697e-05	0.00369704946763057	-
ENSMUSG00000074934	Grem1	0.485168618254623	9.15060686078256e-05	0.0037122406217392	-
ENSMUSG00000042589	Cux2	0.219994501722374	9.35581250670712e-05	0.00377446131157015	CUT
ENSMUSG00000027350	Chgb	0.147083028091198	9.78142352921634e-05	0.00390582973526339	-
ENSMUSG00000032068	Plet1	0.402139700814063	9.7887108855475e-05	0.00390582973526339	-
ENSMUSG00000027309	4930402H24Rik	0.124039432253422	0.00010219031208565	0.00404429267721577	-
ENSMUSG00000078670	Fam174b	0.130984436532901	0.000103062195121248	0.0040677447418587	-
ENSMUSG00000026442	Nfasc	0.156707995238879	0.000106466798389653	0.00417946752492427	-
ENSMUSG00000026409	Pfkfb2	0.224877018960304	0.000107323406443495	0.00420176906301898	-
ENSMUSG00000017756	Slc12a7	0.152174019994244	0.000108027607844993	0.00421147990831787	-
ENSMUSG00000005373	Mlxipl	0.188854283612218	0.000108149786165263	0.00421147990831787	bHLH
ENSMUSG00000114755	Galr3	0.272285587579931	0.000111393413666493	0.00431471722510319	-
ENSMUSG00000032849	Abcc4	0.172006859347722	0.000114145526179144	0.00438632043079962	-
ENSMUSG00000038807	Rap1gap2	0.144914809133178	0.000114623693918557	0.00439310389007857	-
ENSMUSG00000039431	Mtmr7	0.165239828901803	0.0001189451939101	0.00454676589004384	-
ENSMUSG00000070498	Tmem132b	0.15962036930394	0.000122296203797636	0.00463833831278326	-
ENSMUSG00000015653	Steap2	0.1547878511039	0.00012304995420754	0.00465480398202238	-
ENSMUSG00000020256	Aldh1l2	0.157474112775357	0.000124421408190175	0.00469449064477126	-
ENSMUSG00000029260	Ugt2b34	0.19194818788513	0.000125239553265755	0.00471314949292625	-
ENSMUSG00000035165	Kcne3	0.433710651068868	0.000133209287172973	0.00493653958877144	-
ENSMUSG00000036606	Plxnb2	0.0946769906557834	0.000134534405602784	0.00497299259695163	-
ENSMUSG00000011751	Sptbn4	0.196260931466807	0.000135442336329625	0.00497790755639672	-
ENSMUSG00000032826	Ank2	0.222124544163088	0.000135984676612345	0.00497790755639672	-
ENSMUSG00000030513	Pcsk6	0.174909275189786	0.000136034551458795	0.00497790755639672	-
ENSMUSG00000028080	Lrba	0.163468584460283	0.00014322481996679	0.00517599572703803	-
ENSMUSG00000025579	Gaa	0.118848866797806	0.000145983470782763	0.00526263185267368	-
ENSMUSG00000021238	Aldh6a1	0.209009729147956	0.000147340600804157	0.00527486348571481	-
ENSMUSG00000033981	Gria2	0.29037226791907	0.000148021996097173	0.00528380478225302	-
ENSMUSG00000067629	Syngap1	0.207185255093987	0.000149884147850322	0.00532971071660634	-
ENSMUSG00000029644	Pdx1	0.160685256007383	0.00015450943166394	0.00546183340474179	Homeobox
ENSMUSG00000035246	Pcyt1b	0.19907046832025	0.000158854381575269	0.0056018286035405	-
ENSMUSG00000060512	0610040J01Rik	0.154612050178376	0.000159708097937512	0.00561833028589838	-
ENSMUSG00000038296	Galnt18	0.179193852007254	0.000163870800928203	0.00575087793908034	-
ENSMUSG00000032245	Cln6	0.165203503460198	0.000168903052598762	0.00588493793791477	-
ENSMUSG00000062604	Srpk2	0.152777679988841	0.000178990072369063	0.00619195110209745	-
ENSMUSG00000055737	Ghr	0.121813170552527	0.00018712542463326	0.00642758180273302	-
ENSMUSG00000037034	Pax1	0.812775929161463	0.000194902882553397	0.00664769457027558	PAX
ENSMUSG00000034427	Myo15b	0.292408702157559	0.000199209638514679	0.00674718412866928	-
ENSMUSG00000001930	Vwf	0.367464638534549	0.000202260738782132	0.00681445686742743	-
ENSMUSG00000026463	Atp2b4	0.160689467669365	0.00020391119160362	0.00684277095510397	-
ENSMUSG00000068742	Cry2	0.15532282540958	0.000207293100918553	0.0069243502793069	-
ENSMUSG00000035847	Ids	0.140996629207519	0.000208773502556781	0.00695784277170928	-
ENSMUSG00000024897	Apba1	0.175268991936431	0.000209578085315177	0.00696871058111925	-
ENSMUSG00000035900	Gramd4	0.162818741876956	0.000216773584070468	0.00716411866621892	-
ENSMUSG00000043668	Tox3	0.227604014246631	0.000223929352270397	0.00735322244524874	HMG
ENSMUSG00000027784	Ppm1l	0.157617726845023	0.000224171296737877	0.00735322244524874	-
ENSMUSG00000039126	Prune2	0.151198202511449	0.00023801698665261	0.00774888309819503	-
ENSMUSG00000032186	Tmod2	0.185549373287512	0.000239504263106066	0.00776656142955783	-
ENSMUSG00000056124	B4galt6	0.117503438061584	0.000239972029888837	0.00776656142955783	-
ENSMUSG00000044933	Sstr3	0.153861992242989	0.000241150409961998	0.00778739372657769	-
ENSMUSG00000022103	Gfra2	0.280763658181346	0.000247985740888122	0.00799040781038629	-
ENSMUSG00000031465	Angpt2	0.315326071683569	0.000251056505661409	0.00803601527132474	-
ENSMUSG00000025085	Ablim1	0.149045321962702	0.00026346854104103	0.00837806950157545	-
ENSMUSG00000031841	Cdh13	0.373147384316381	0.000270412221322866	0.00858013854323796	-
ENSMUSG00000037239	Spred3	0.237474331790099	0.000273082684511788	0.00864603525484715	-
ENSMUSG00000022946	Dopey2	0.168762384156769	0.000275622483768643	0.0087075181206215	-
ENSMUSG00000038375	Trp53inp2	0.109804091080441	0.000281730997558666	0.00884295312164745	-
ENSMUSG00000033487	Fndc3a	0.133835655930784	0.00028615493081421	0.00896249551049067	-
ENSMUSG00000000184	Ccnd2	0.110407348409492	0.000300786731942248	0.00934042209809572	-
ENSMUSG00000051285	Pcmtd1	0.142166825722049	0.000318470660608362	0.00980593382896445	-
ENSMUSG00000029377	Ereg	0.305035217564123	0.000321024238688357	0.009863706776914	-
ENSMUSG00000070802	Pnmal2	0.137630688967628	0.000323624889125	0.00989106360891486	-
ENSMUSG00000026456	Cyb5r1	0.153656007734629	0.000324631173102259	0.00989106360891486	-
ENSMUSG00000034111	Tmed8	0.151011723560599	0.000340622598280723	0.0103350573361676	-
ENSMUSG00000069072	Slc7a14	0.162665199635762	0.000345057775784529	0.0104478616351889	-
ENSMUSG00000023915	Tnfrsf21	0.159849276009837	0.000350719708215246	0.0105534748562951	-
ENSMUSG00000022453	Naga	0.126898705029158	0.000353580385914632	0.0105759703025508	-
ENSMUSG00000038351	Sgsm2	0.126886300516246	0.000362262054360255	0.0108114437698827	-
ENSMUSG00000032181	Scg3	0.132311781045757	0.000366899678437579	0.0109274579074947	-
ENSMUSG00000032295	Man2c1	0.138948807656809	0.000368493840332408	0.0109486758570253	-
ENSMUSG00000015222	Map2	0.149105879290925	0.000373420588089276	0.0110538565953907	-
ENSMUSG00000062345	Serpinb2	1.03051675564049	0.000395296661564839	1	-
ENSMUSG00000035545	Leng8	0.172375536893047	0.000404324074729751	0.0116913237287798	-
ENSMUSG00000044453	Ffar1	0.176910780219674	0.000419426700973877	0.0120463648515598	-
ENSMUSG00000039529	Atp8b1	0.14426964301659	0.000427815392132071	0.0122170654333558	-
ENSMUSG00000023150	Ivns1abp	0.111435040635699	0.000434964129262457	0.0123969032848893	-
ENSMUSG00000025196	Cpn1	0.197583126324618	0.000437897510594662	0.0124318505736855	-
ENSMUSG00000028528	Dnajc6	0.188861832897925	0.000439979193879172	0.0124595898787543	-
ENSMUSG00000001493	Meox1	0.26919265652839	0.00044218837541786	0.0124728193502548	Homeobox
ENSMUSG00000020894	Vamp2	0.128430566021397	0.0004427662458172	0.0124728193502548	-
ENSMUSG00000110240	Gm45486	0.760312215028425	0.000445057300800354	0.0125131554611126	-
ENSMUSG00000026944	Abca2	0.133174263506185	0.000447043990660972	0.0125447951444824	-
ENSMUSG00000041729	Coro2b	0.155262809214163	0.000454688062799036	0.0127347633588561	-
ENSMUSG00000015980	Lrrc27	0.308270694511353	0.000466972081523182	0.0130286999910031	-
ENSMUSG00000096929	A330023F24Rik	0.346997830082685	0.000468827025115319	0.0130554432003432	-
ENSMUSG00000038615	Nfe2l1	0.0952747887058806	0.0004724788087301	0.0131235564495131	TF_bZIP
ENSMUSG00000025404	R3hdm2	0.118741375228444	0.000475712548193642	0.0131716303267913	-
ENSMUSG00000040147	Maob	0.183453377088334	0.00048202147208338	0.0133166969720089	-
ENSMUSG00000028152	Tspan5	0.14811370180017	0.000488173338094511	0.0134213928851813	-
ENSMUSG00000063142	Kcnma1	0.239419916592976	0.00049272706002941	0.0135142691191494	-
ENSMUSG00000042644	Itpr3	0.15424650410491	0.000493657265072129	0.0135143315949445	-
ENSMUSG00000028217	Cdh17	0.303689557988309	0.000508022826289414	0.0138555139364776	-
ENSMUSG00000020917	Acly	0.104707724624186	0.000522822019403311	0.0142059326316974	-
ENSMUSG00000037172	E330009J07Rik	0.122595175270582	0.000538206420396234	0.0145156264937977	-
ENSMUSG00000059991	Nptx2	0.386391199520241	0.000543104350919942	0.0146206502158928	-
ENSMUSG00000030110	Ret	0.136244278653341	0.000544333059631586	0.0146266912923882	-
ENSMUSG00000027315	Spint1	0.0967419295135628	0.000570237047672196	0.0151273813520908	-
ENSMUSG00000053411	Cbx7	0.175042748861135	0.00057147736745322	0.0151327206901613	-
ENSMUSG00000040412	5330417C22Rik	0.136220558730891	0.000575172916588434	0.0152029371273937	-
ENSMUSG00000027562	Car2	0.377664144361527	0.000576448296886626	0.0152048230519473	-
ENSMUSG00000062044	Lmtk3	0.217185105296158	0.000596871051889172	0.0156065170551416	-
ENSMUSG00000062785	Kcnc3	0.227151541475574	0.000633876074302993	0.016455920046611	-
ENSMUSG00000034245	Hdac11	0.179572418166959	0.000644533629558607	0.016673157692525	-
ENSMUSG00000037798	Mat1a	0.204006307352284	0.000658318822881478	0.0168798509444469	-
ENSMUSG00000027332	Ivd	0.161588911280208	0.000675149001209154	0.0172401187425434	-
ENSMUSG00000039954	Stk32a	0.169956639753258	0.000689987988324749	0.0175374957451338	-
ENSMUSG00000001173	Ocrl	0.136371701673187	0.000691397933681673	0.0175427169096514	-
ENSMUSG00000005125	Ndrg1	0.110891563203058	0.000694010153825667	0.0175568117524249	-
ENSMUSG00000047641	Krt87	0.315454479833651	0.000714789616978173	0.0180107196914708	-
ENSMUSG00000029769	Ccdc136	0.22065337659183	0.000718570596494015	0.018043555460929	-
ENSMUSG00000020261	Slc36a1	0.146947423551082	0.000724323102433552	0.0180822877928186	-
ENSMUSG00000026347	Tmem163	0.195629599075594	0.000725079378673858	0.0180822877928186	-
ENSMUSG00000105881	4932422M17Rik	0.471520876696998	0.000731673089656351	0.0182155331243677	-
ENSMUSG00000048218	Amigo2	0.188820269477682	0.000744330937741755	0.0184048145624294	-
ENSMUSG00000024193	Phf1	0.125394831160004	0.000747461407706842	0.0184508948166821	-
ENSMUSG00000068747	Sort1	0.111207264760837	0.000749458555979836	0.0184688907094591	-
ENSMUSG00000044788	Fads6	0.178169203345129	0.000754047053664459	0.0185505765026506	-
ENSMUSG00000068735	Trp53i11	0.115828342212258	0.000757884646973978	0.0186135446855464	-
ENSMUSG00000026674	Ddr2	0.169748333702815	0.000761810004050068	0.0186694057283569	-
ENSMUSG00000014602	Kif1a	0.148441904592665	0.000763441359100406	0.0186694057283569	-
ENSMUSG00000032232	Cgnl1	0.148815351388911	0.000791098812144696	0.019299100670143	-
ENSMUSG00000030275	Etnk1	0.111038242440757	0.000797008114217998	0.0193783408605525	-
ENSMUSG00000058966	Fam57b	0.25340843544079	0.000818356723629056	0.0198311935489743	-
ENSMUSG00000025558	Dock9	0.162806987625739	0.000824542076294532	0.0199478916929461	-
ENSMUSG00000047507	Baiap3	0.146550084281543	0.000838934028362167	0.0200725768959171	-
ENSMUSG00000021830	Txndc16	0.197938726836054	0.000839343540896285	0.0200725768959171	-
ENSMUSG00000030207	Fam234b	0.142592748132942	0.000851621453296005	0.0202154435632908	-
ENSMUSG00000068748	Ptprz1	0.460972038467168	0.000852257782742414	0.0202154435632908	-
ENSMUSG00000020620	Abca8b	0.25110088211494	0.000881322087794672	0.020777083021051	-
ENSMUSG00000025764	Jade1	0.154495493445618	0.000881642221025096	0.020777083021051	-
ENSMUSG00000039474	Wfs1	0.12752886301488	0.000888749039122904	0.0209107286038546	-
ENSMUSG00000066705	Fxyd6	0.116035839495886	0.000891450253127314	0.0209404540105584	-
ENSMUSG00000056752	Dnah9	0.333299992422983	0.000900414978255306	0.0210564818795729	-
ENSMUSG00000022641	Bbx	0.133439663657062	0.000900727012563437	0.0210564818795729	HMG
ENSMUSG00000046574	Prr12	0.142895520736501	0.000907316329218235	0.021108873831844	-
ENSMUSG00000027950	Chrnb2	0.133644169264151	0.000931155444007952	0.0214918350024276	-
ENSMUSG00000038178	Slc43a2	0.104036572816827	0.000943654118029282	0.0216770660843713	-
ENSMUSG00000056004	9330182L06Rik	0.181467486829388	0.00095161805416852	0.0217914549385383	-
ENSMUSG00000023809	Rps6ka2	0.156026525960631	0.000961379143265383	0.0219459652704029	-
ENSMUSG00000024163	Mapk8ip3	0.126547108154267	0.000973990072825955	0.0221477052574306	-
ENSMUSG00000003849	Nqo1	0.296323560876456	0.000974778843038522	0.0221477052574306	-
ENSMUSG00000027434	Nkx2-2	0.161110656672878	0.000986147525065952	0.0223016344022679	Homeobox
ENSMUSG00000041695	Kcnj2	0.25452595193547	0.000989041267735219	0.0223323984857298	-
ENSMUSG00000048078	Tenm4	0.200725839705173	0.000997014457118151	0.0224050585209326	-
ENSMUSG00000043621	Ubxn10	0.19316086688917	0.00100401040810537	0.0224614555816384	-
ENSMUSG00000049148	Plcxd3	0.333079920540279	0.0010084654944194	0.0225265206452825	-
ENSMUSG00000042750	Bex2	0.14749033588478	0.00103555928952417	0.0229905877898774	-
ENSMUSG00000027692	Tnik	0.192649503226964	0.00103597288757146	0.0229905877898774	-
ENSMUSG00000030279	C2cd5	0.165500943880765	0.00103618834519151	0.0229905877898774	-
ENSMUSG00000026452	Syt2	0.466643433923565	0.00103943456488418	0.0230020580470802	-
ENSMUSG00000031616	Ednra	0.150315179919217	0.00104784137338153	0.0231223663059525	-
ENSMUSG00000050473	Slc35d3	0.223339953109691	0.00107132069406166	0.0235690552693565	-
ENSMUSG00000034218	Atm	0.212958175689391	0.00107894104401171	0.0237009010029964	-
ENSMUSG00000022523	Fgf12	0.208501839595986	0.0011283467494392	0.024563889475086	-
ENSMUSG00000032870	Smap2	0.112140560403543	0.00114842953757426	0.0249265689794807	-
ENSMUSG00000031112	Stk26	0.175543229847566	0.00115351834066495	0.0249997635616731	-
ENSMUSG00000053465	Hs6st3	0.281357133330019	0.00115967181420449	0.0250248492807011	-
ENSMUSG00000034109	Golim4	0.0981218297794326	0.00116783245082825	0.0251230602863555	-
ENSMUSG00000040605	Bace2	0.110235193051468	0.00117958938542284	0.0252251038821292	-
ENSMUSG00000022579	Gpihbp1	0.349612616501909	0.00118123598239578	0.0252251038821292	-
ENSMUSG00000032852	Rspo4	0.16307116655302	0.00120918333815369	0.0256880901241604	-
ENSMUSG00000046982	Tshz1	0.114725826223189	0.00120997183638932	0.0256880901241604	zf-C2H2
ENSMUSG00000043088	Il17re	0.280086235851183	0.00121397852583841	0.0256992208505536	-
ENSMUSG00000028354	Fmn2	0.193705327380524	0.00122934804543885	0.0259096811482381	-
ENSMUSG00000042105	Inpp5f	0.156664300557381	0.00123108344922966	0.0259096811482381	-
ENSMUSG00000046844	Vat1l	0.152807279622864	0.00123599198264461	0.0259440060005197	-
ENSMUSG00000039976	Tbc1d16	0.11366640456371	0.00123649731642806	0.0259440060005197	-
ENSMUSG00000005233	Spc25	0.152302622105997	0.00123805851210939	0.0259440060005197	-
ENSMUSG00000055632	Hmcn2	0.470577669079103	0.00125717728941072	0.0261564714899681	-
ENSMUSG00000029007	Agtrap	0.143526198659032	0.00125963492785187	0.0261702183869252	-
ENSMUSG00000044617	Zbtb39	0.182619580769643	0.00127301262694255	0.0264104784883068	ZBTB
ENSMUSG00000067889	Sptbn2	0.132566797026485	0.00127675998222717	0.0264331423680677	-
ENSMUSG00000044254	Pcsk9	0.230206564330361	0.00127773497851687	0.0264331423680677	-
ENSMUSG00000021303	Gng4	0.131558997931855	0.00127984465960006	0.0264392306700926	-
ENSMUSG00000033295	Ptprf	0.0871358192240392	0.00133210147385422	0.0272865342689351	-
ENSMUSG00000019796	Lrp11	0.114397452485686	0.00134664484589969	0.027545695977083	-
ENSMUSG00000034707	Gns	0.082178852626752	0.00134937817408184	0.02756289442823	-
ENSMUSG00000028830	AU040320	0.107072327108344	0.00140143035595501	0.0283085044440066	-
ENSMUSG00000019817	Plagl1	0.135670600145165	0.00142590036200673	0.0287245511016129	zf-C2H2
ENSMUSG00000031906	Smpd3	0.170675571970594	0.00142696747727981	0.0287245511016129	-
ENSMUSG00000028517	Plpp3	0.152846103940008	0.00143402164194145	0.0287673432413709	-
ENSMUSG00000005087	Cd44	0.0929913193158475	0.00143728718487698	0.0287931919677419	-
ENSMUSG00000020827	Mink1	0.136559838399495	0.00148670660461715	0.0296608150543071	-
ENSMUSG00000020599	Rgs9	0.188525096371817	0.00149555696085067	0.029755862811242	-
ENSMUSG00000025702	2022-03-08	0.0863590505853597	0.00149809380613704	0.029765672841173	-
ENSMUSG00000020826	Nos2	1.05871544376569	0.00150785809502756	1	-
ENSMUSG00000024990	Rbp4	0.198642538801159	0.00150791563947032	0.0298996661231064	-
ENSMUSG00000096188	Cmtm4	0.111932214963107	0.00155053994389086	0.0305575964043659	-
ENSMUSG00000031958	Ldhd	0.2147485743288	0.0015758090233331	0.0309300304795462	-
ENSMUSG00000069814	Ccdc92b	0.210648321068447	0.00159631752175554	0.0311645688831737	-
ENSMUSG00000030787	Lyve1	0.34017161759458	0.00162556609880489	0.0316507281590834	-
ENSMUSG00000036712	Cyld	0.120030941874557	0.00162902998718635	0.0316758247441682	-
ENSMUSG00000066357	Wdr6	0.111047579459355	0.00165273625580804	0.0319660701588157	-
ENSMUSG00000037111	Setd7	0.110302419441111	0.001665343831044	0.0321218327075185	-
ENSMUSG00000020747	Tmem94	0.126384250042205	0.00166586101008451	0.0321218327075185	-
ENSMUSG00000038042	Ptpdc1	0.182309115592742	0.00167230968006527	0.0321737360376098	-
ENSMUSG00000017868	Sgk2	0.210365452329276	0.00168654195415298	0.0323822631771769	-
ENSMUSG00000028957	Per3	0.209128183098972	0.00168759528642387	0.0323822631771769	-
ENSMUSG00000018548	Trim37	0.158683047663215	0.00169337808049414	0.0324504715319957	-
ENSMUSG00000025582	Nptx1	0.313082596090711	0.00170393748362991	0.0326099152583259	-
ENSMUSG00000056553	Ptprn2	0.12418866083079	0.00171161872270424	0.0326852912148793	-
ENSMUSG00000025262	Fam120c	0.198324683796729	0.00171460879484811	0.0326852912148793	-
ENSMUSG00000023030	Slc11a2	0.148824793622569	0.00172374534620287	0.0327736647808076	-
ENSMUSG00000034610	Tut4	0.124648368203368	0.00175640334442468	0.0333510538568461	-
ENSMUSG00000021033	Gstz1	0.128798370181093	0.00176394218932008	0.0334505912047625	-
ENSMUSG00000026387	Sctr	0.262925891257981	0.00178138052622466	0.0337373549856123	-
ENSMUSG00000025867	Cplx2	0.0989221548197978	0.0017954051642821	0.0338400224606957	-
ENSMUSG00000054387	Mdm4	0.171485923402672	0.00179564883383615	0.0338400224606957	-
ENSMUSG00000014813	Stc1	0.260920803064387	0.00180202378264221	0.0338640959618079	-
ENSMUSG00000027522	Stx16	0.129447363352817	0.00180850212424179	0.033941604008303	-
ENSMUSG00000042626	Shc1	0.104526007608575	0.00181867978761347	0.0339580159317983	-
ENSMUSG00000021775	Nr1d2	0.109026780956092	0.00184150735338238	0.0343402216320883	THR-like
ENSMUSG00000050147	F2rl3	0.348016460320491	0.00184747929836892	0.0344075300529987	-
ENSMUSG00000029559	2210016L21Rik	0.136085944503719	0.00186846726516731	0.0346213196563571	-
ENSMUSG00000027419	Pcsk2	0.122060195051409	0.00189218593237599	0.0349310479767028	-
ENSMUSG00000033060	Lmo7	0.137629939244302	0.00191957472202983	0.0352543332303184	-
ENSMUSG00000046138	9930021J03Rik	0.143621472389603	0.0019281579756219	0.0353673712304249	-
ENSMUSG00000041681	Iapp	0.113402191528055	0.00193460474442674	0.0354409855318629	-
ENSMUSG00000041313	Slc7a1	0.11335322952504	0.00194673334260625	0.0356183723639666	-
ENSMUSG00000039395	Mreg	0.220784179059518	0.00195522839159212	0.0357289163050786	-
ENSMUSG00000021983	Atp8a2	0.231169191321552	0.00197970763291023	0.0359955829784077	-
ENSMUSG00000022994	Adcy6	0.122663362726573	0.00200089582837999	0.0362000581919579	-
ENSMUSG00000039809	Gabbr2	0.152912038478276	0.00202848576148131	0.0366082610039825	-
ENSMUSG00000057880	Abat	0.152336993067294	0.0020341242310284	0.0366645857681901	-
ENSMUSG00000092274	Neat1	0.263722007231218	0.00205157501542005	0.0368878253389848	-
ENSMUSG00000045934	Mtmr11	0.1593118753883	0.00207240106233683	0.0371705037830956	-
ENSMUSG00000032285	Dnaja4	0.128343369290888	0.00209557724920382	0.0374938415938629	-
ENSMUSG00000015709	Arnt2	0.190354438221466	0.00211182615028824	0.0376919559470563	bHLH
ENSMUSG00000026821	Ralgds	0.11176376153223	0.00211686636044578	0.0377356691230506	-
ENSMUSG00000032796	Lama1	0.272034978647151	0.00215417194947314	0.0382746921388902	-
ENSMUSG00000055897	Ppp4r1l-ps	0.209635231407961	0.00215526349994584	0.0382746921388902	-
ENSMUSG00000044349	Snhg11	0.417960345070464	0.00215761619376743	0.0382746921388902	-
ENSMUSG00000037885	Stk35	0.1430501309158	0.00216038243959632	0.0382771409370812	-
ENSMUSG00000027544	Nfatc2	0.143688232550033	0.00219558197897054	0.0386656057336481	RHD
ENSMUSG00000027220	Syt13	0.112495732817193	0.0022012784108516	0.0387191048015009	-
ENSMUSG00000057897	Camk2b	0.108398872141297	0.00220886084020833	0.0387334283948369	-
ENSMUSG00000038126	Mphosph9	0.239337405921233	0.00221273087232246	0.0387334283948369	-
ENSMUSG00000039943	Plcb4	0.159033070464485	0.00224694590969015	0.0392851383298047	-
ENSMUSG00000032338	Hcn4	0.192925772537047	0.00225168296435609	0.0393207562264773	-
ENSMUSG00000046280	She	0.381582169137108	0.00227109585752979	0.0395056203201582	-
ENSMUSG00000079037	Prnp	0.0927040166088337	0.00228208650138805	0.0395570761338885	-
ENSMUSG00000038893	Fam117a	0.143521516838716	0.00229352174900402	0.0396237849970279	-
ENSMUSG00000038855	Itpkb	0.116183566387341	0.00230780563106257	0.0397761907820062	-
ENSMUSG00000051980	Casr	0.200897186810376	0.00236660974747633	0.0405497698379355	-
ENSMUSG00000033105	Lss	0.153087354132216	0.00238154914852331	0.0406995608240068	-
ENSMUSG00000052595	A1cf	0.354544027908071	0.00238365500910629	0.0406995608240068	-
ENSMUSG00000035829	Ppp1r26	0.177582757053051	0.00239516144595841	0.0408467579612861	-
ENSMUSG00000018800	Abca5	0.129041523983772	0.00240193081759767	0.040914292897652	-
ENSMUSG00000041479	Syt15	0.649848565873175	0.00240516251158952	0.0409214799284927	-
ENSMUSG00000025586	Cpeb1	0.129882571795168	0.00244731213661328	0.0415900279552343	-
ENSMUSG00000044676	Zfp612	0.18501186736564	0.00247122945527393	0.0419475358818293	zf-C2H2
ENSMUSG00000005534	Insr	0.123308274621634	0.00247500025044785	0.0419503073718356	-
ENSMUSG00000036856	Wnt4	0.124195695254897	0.00247715355258024	0.0419503073718356	-
ENSMUSG00000028926	Cdk14	0.140292104742821	0.0024838257700364	0.0420144465909525	-
ENSMUSG00000021733	Slc4a7	0.126520845484378	0.00249638849820159	0.0421290870078888	-
ENSMUSG00000038508	Gdf15	0.273455751468034	0.00251578500320574	0.0423582575568652	-
ENSMUSG00000051136	Ghsr	0.434788137170242	0.00252925032832883	0.0425127725307274	-
ENSMUSG00000000686	Abhd15	0.237026953767288	0.00253080017743344	0.0425127725307274	-
ENSMUSG00000024892	Pcx	0.138231679915134	0.00254563643117622	0.0426644171128707	-
ENSMUSG00000005533	Igf1r	0.109454379631107	0.00254568651957461	0.0426644171128707	-
ENSMUSG00000057455	Rit2	0.427659865779628	0.00255402392720503	0.0427177807090413	-
ENSMUSG00000063894	Zkscan8	0.18417551819774	0.00255473681664206	0.0427177807090413	zf-C2H2
ENSMUSG00000033009	Ogfod1	0.1309441638933	0.00257252044268064	0.0428674916787195	-
ENSMUSG00000001901	Kcnh6	0.187529652245854	0.00258472289798202	0.0429724934774088	-
ENSMUSG00000048388	Fam171b	0.16109689539121	0.00260017862338619	0.0431042393490045	-
ENSMUSG00000057716	Tmem178b	0.210842179806913	0.00261996319410298	0.0432304228646636	-
ENSMUSG00000029544	Cabp1	0.169758269514124	0.00262101506382161	0.0432304228646636	-
ENSMUSG00000022351	Sqle	0.119175355293101	0.00263946644369685	0.0434705263363239	-
ENSMUSG00000026640	Plxna2	0.149328727797197	0.00264154187089032	0.0434705263363239	-
ENSMUSG00000050965	Prkca	0.145993508390479	0.00265564138888985	0.0435549112475133	-
ENSMUSG00000079144	A130010J15Rik	0.259680257116821	0.00266071577281325	0.0435890489485402	-
ENSMUSG00000074892	B3galt5	0.201604337479905	0.00270114567215206	0.0440038988470051	-
ENSMUSG00000020647	Ncoa1	0.134972483588425	0.00271433987591701	0.0441694368188328	-
ENSMUSG00000031748	Gnao1	0.1183883684978	0.00273419389580334	0.0443933109236118	-
ENSMUSG00000041737	Tmem45b	0.504936508894787	0.00273909963576312	0.0444234377452718	-
ENSMUSG00000109814	Gm45847	0.422942012073742	0.00274262936743205	0.0444312059035376	-
ENSMUSG00000041272	Tox	0.228739752203581	0.00276244194169735	0.0446528351152943	HMG
ENSMUSG00000080316	Spaca6	0.232373947102448	0.00277092520205179	0.0446735579622171	-
ENSMUSG00000085282	Gm15663	0.314296438978278	0.00277251471289798	0.0446735579622171	-
ENSMUSG00000056429	Tgoln1	0.101144981686983	0.00278691086141669	0.0447336274367257	-
ENSMUSG00000020483	Dynll2	0.0924810406264154	0.00278878442345368	0.0447336274367257	-
ENSMUSG00000039753	Fbxl5	0.108406773048475	0.00279201231392363	0.0447336274367257	-
ENSMUSG00000029086	Prom1	0.110782479238315	0.00282266832159573	0.0449773224588891	-
ENSMUSG00000029173	Sepsecs	0.151641511177416	0.00282884011070739	0.0449773224588891	-
ENSMUSG00000021314	Amph	0.171628469685652	0.0028434676720209	0.0451113977944579	-
ENSMUSG00000039270	Megf9	0.133425088543112	0.00284929740921732	0.0451430877941608	-
ENSMUSG00000037126	Psd	0.124729768091189	0.00285166443083136	0.0451430877941608	-
ENSMUSG00000031996	Aplp2	0.0896745117795404	0.00286665875451102	0.0452329556887307	-
ENSMUSG00000025738	Fbxl16	0.0991065920962268	0.0028952385940447	0.0456344749823235	-
ENSMUSG00000001763	Tspan33	0.157454817419029	0.00290207904474824	0.0456928423867172	-
ENSMUSG00000100572	2410021H03Rik	0.230643459292063	0.00290661819021582	0.0457148891169581	-
ENSMUSG00000032076	Cadm1	0.113899264097151	0.00293832673419389	0.0461139984448274	-
ENSMUSG00000006651	Aplp1	0.104465346691248	0.0029822107440503	0.0465518941868687	-
ENSMUSG00000058153	Sez6l	0.09244678144135	0.00308400892311657	0.0479354385872675	-
ENSMUSG00000042873	Lhfpl4	0.137366692070706	0.00308885822554761	0.0479596281416583	-
ENSMUSG00000064350	mt-Ty	0.611449871502644	0.00311052336193584	0.0481932577055676	-
ENSMUSG00000111375	Btbd8	0.233962798085467	0.00311480866567984	0.0482083670637207	-
ENSMUSG00000031600	Vps37a	0.10701271135973	0.00314599428650558	0.0485147589616732	-
ENSMUSG00000025417	Pip4k2c	0.0849670644232114	0.00315852467280782	0.0485752411138048	-
ENSMUSG00000003948	Mmd	0.153474831894067	0.00318590049687305	0.0488415314067991	-
ENSMUSG00000034285	Nipsnap1	0.141343019593242	0.00319991599442522	0.0489533367046312	-
ENSMUSG00000039697	Ncoa7	0.138873447433467	0.00320769392877259	0.0489694490342181	-
ENSMUSG00000052889	Prkcb	0.17600349946359	0.00322787418863347	0.0491744348151232	-
ENSMUSG00000042216	Sgsm1	0.14064233561349	0.00323741535313182	0.0492168238027263	-
ENSMUSG00000036617	Etl4	0.120748617270895	0.00324578973197512	0.0492926816021748	-
ENSMUSG00000005268	Prlr	0.175457066844053	0.00326195152404836	0.0494612327484546	-
ENSMUSG00000044164	Rnf182	0.207591450137005	0.00326368062834831	0.0494612327484546	-
ENSMUSG00000041415	Dicer1	0.12157876996862	0.00326716053371339	0.0494625010530164	-
ENSMUSG00000042851	Zc3h6	0.270521627678934	0.00328322526779785	0.0494688594651648	-
ENSMUSG00000057123	Gja5	0.585383056471775	0.0032838351557456	0.0494688594651648	-
ENSMUSG00000064354	mt-Co2	0.173108428297157	0.00328456379448052	0.0494688594651648	-
ENSMUSG00000041096	Tspyl2	0.135323012936992	0.00328822855925267	0.0494728933233016	-
ENSMUSG00000026609	Ush2a	0.228430192793817	0.00333297503393816	0.0499397617225055	-
ENSMUSG00000027737	Slc7a11	0.227621262935813	0.0033469682060752	0.0500423968068576	-
ENSMUSG00000045967	Gpr158	0.150130392752913	0.00334709015586445	0.0500423968068576	-
ENSMUSG00000021792	Fam213a	0.139474599540636	0.00335013299139564	0.0500423968068576	-
ENSMUSG00000068284	Usf3	0.187484993332598	0.00336302382231776	0.0501321176542844	bHLH
ENSMUSG00000021728	Emb	0.102084031704146	0.00337996776485084	0.0503331804982492	-
ENSMUSG00000040785	Ttc3	0.121668721110865	0.00339103318702678	0.0503437435694141	-
ENSMUSG00000037855	Zfp365	0.179696554995842	0.00341589747146109	0.0506610293017915	-
ENSMUSG00000035504	Reep6	0.104301577245184	0.00343584813276535	0.0509050785407879	-
ENSMUSG00000052942	Glis3	0.0987850414746081	0.00344581453905318	0.0509299186052326	zf-C2H2
ENSMUSG00000097287	D130017N08Rik	0.26436206676945	0.00344731444802323	0.0509299186052326	-
ENSMUSG00000045095	Magi1	0.13023001779711	0.00345496928418648	0.0509809246756757	-
ENSMUSG00000018476	Kdm6b	0.113098231045898	0.00346864465756828	0.051130911733628	-
ENSMUSG00000040938	Slc16a11	0.239372649515511	0.00348511198275535	0.0512698696129787	-
ENSMUSG00000041225	Arhgap12	0.13515730507769	0.00351038481311222	0.0515895503715099	-
ENSMUSG00000027799	Nbea	0.161520484180233	0.00353146990877259	0.0518471045880686	-
ENSMUSG00000021575	Ahrr	0.664161246341324	0.00354417345977794	0.0519812107434097	bHLH
ENSMUSG00000092570	Plut	0.328657660204996	0.00354848876177409	0.0519921431855914	-
ENSMUSG00000021186	Fbln5	0.322495201349223	0.00356508028065541	0.0521827429220757	-
ENSMUSG00000053519	Kcnip1	0.124969970525833	0.00359172503732946	0.0524672852995649	-
ENSMUSG00000017723	Wfdc2	0.372794465015283	0.00362454455508942	0.0527878669003223	-
ENSMUSG00000032289	Thsd4	0.235280624060583	0.00363328988992627	0.0528623715853008	-
ENSMUSG00000058806	Col13a1	0.297073028555661	0.00365707187403932	0.0530955337766498	-
ENSMUSG00000063558	Aox1	0.271169737348291	0.00366588377792694	0.0530955337766498	-
ENSMUSG00000021913	Ogdhl	0.131503403414717	0.00366754373656342	0.0530955337766498	-
ENSMUSG00000074794	Arrdc3	0.127289000680781	0.00367211820187485	0.0531089667250301	-
ENSMUSG00000054728	Phactr1	0.146088311196697	0.00371338803257317	0.0535463201053423	-
ENSMUSG00000036198	Arhgap36	0.157085951723702	0.00375129236077023	0.0539057941018996	-
ENSMUSG00000004371	Il11	0.128098945717457	0.00375263768056985	0.0539057941018996	-
ENSMUSG00000031835	Mbtps1	0.087760412150027	0.00376521846857555	0.0540262480555019	-
ENSMUSG00000061143	Maml3	0.164952352680682	0.00380439942633964	0.0542222882927831	-
ENSMUSG00000021250	Fos	0.15982268054207	0.00381171257004835	0.0542222882927831	TF_bZIP
ENSMUSG00000040327	Cul9	0.12891744476833	0.00381489295668277	0.0542222882927831	-
ENSMUSG00000062542	Syt9	0.178399593162614	0.00381576949866846	0.0542222882927831	-
ENSMUSG00000038633	Degs1	0.0902187168692697	0.00381918602164177	0.0542222882927831	-
ENSMUSG00000040560	Wdr7	0.123418509282923	0.00385180427266061	0.0545697251235691	-
ENSMUSG00000023044	Csad	0.130268510781298	0.00387645821096049	0.0548656339984729	-
ENSMUSG00000033849	B3galt2	0.330670715565519	0.00389111193603452	0.0549662019751763	-
ENSMUSG00000045284	Dcaf12l1	0.170626016341029	0.00391058296065413	0.0551412254534584	-
ENSMUSG00000026113	Inpp4a	0.111708923335007	0.00396995545225983	0.0558632185572098	-
ENSMUSG00000047842	Diras2	0.40326765894875	0.00400166795466327	0.0559311824296697	-
ENSMUSG00000061859	Patj	0.120722572308348	0.00401363439360297	0.0560446513024291	-
ENSMUSG00000026657	Frmd4a	0.120811779285591	0.0040310917652492	0.0561269794159553	-
ENSMUSG00000019905	Gprc6a	0.624953074913081	0.00411969561287454	0.0570908313345712	-
ENSMUSG00000028434	Epb41l4b	0.0978111474742148	0.00412309346918329	0.0570908313345712	-
ENSMUSG00000026204	Ptprn	0.104205646182798	0.00412916040267928	0.0570929571177627	-
ENSMUSG00000031119	Gpc4	0.133913652317036	0.00414407564296505	0.0571731513625042	-
ENSMUSG00000026958	Dpp7	0.138209651029342	0.00414548529516647	0.0571731513625042	-
ENSMUSG00000039704	Lmbrd2	0.126660156720634	0.00418037055181232	0.0575452899022634	-
ENSMUSG00000031442	Mcf2l	0.0908548267422417	0.00419188613117968	0.0576493197492925	-
ENSMUSG00000048222	Mfap1b	0.184594421085467	0.00427648126404699	0.0586465848677782	-
ENSMUSG00000061578	Ksr2	0.220465882879005	0.00428934746671739	0.0587676919146492	-
ENSMUSG00000017950	Hnf4a	0.133084199742365	0.00433817534219433	0.0592694049565837	RXR-like
ENSMUSG00000031398	Plxna3	0.203959877560142	0.00443258366705618	0.0602765158982318	-
ENSMUSG00000022564	Grina	0.0912249931955644	0.00445996747347503	0.0605358492858251	-
ENSMUSG00000020623	Map2k6	0.447527688878077	0.0045026263337172	0.060887882938029	-
ENSMUSG00000023236	Scg5	0.114759599037593	0.00453891298136259	0.0612080820931155	-
ENSMUSG00000024887	Asah2	0.137796313050561	0.00455429827363463	0.0613587419585706	-
ENSMUSG00000021265	Slc25a29	0.250331135408384	0.0045690426730678	0.0615004967565245	-
ENSMUSG00000042474	Fcmr	1.37206364659245	0.00461004049581764	1	-
ENSMUSG00000041301	Cftr	0.330366341746228	0.00461057749258027	0.0618389494227407	-
ENSMUSG00000040010	Slc7a5	0.0859833823359198	0.00461117131784513	0.0618389494227407	-
ENSMUSG00000037795	N4bp2	0.187098252138401	0.00464111034618934	0.0621831932676187	-
ENSMUSG00000020777	Acox1	0.0841472264676146	0.0046993427521969	0.0628477757970575	-
ENSMUSG00000034724	Cnot6l	0.113324375560078	0.00472773529288793	0.0631115827732538	-
ENSMUSG00000020312	Shc2	0.105918479676208	0.00476381744052362	0.0634027668651281	-
ENSMUSG00000035910	Dcdc2a	0.123675816078701	0.00476696166694008	0.0634027668651281	-
ENSMUSG00000046079	Lrrc8d	0.0901175378396217	0.00478411290008087	0.0635728287196877	-
ENSMUSG00000026107	Nabp1	0.123480362009691	0.00484815545021699	0.0643064990682699	-
ENSMUSG00000033597	Caskin1	0.22621481629204	0.00486067582920512	0.0643735819340169	-
ENSMUSG00000060012	Kif13b	0.110471523471593	0.00486273193628509	0.0643735819340169	-
ENSMUSG00000000214	Th	0.232740596950831	0.00486647306436094	0.0643735819340169	-
ENSMUSG00000064105	Cnnm2	0.12964341875741	0.0048821898152401	0.0644824873802061	-
ENSMUSG00000001663	Gstt1	0.152905900189709	0.00489702076708771	0.0646016399020519	-
ENSMUSG00000027951	Adar	0.118650308029372	0.0049343829764944	0.0650124241572114	-
ENSMUSG00000045009	Prrt3	0.298361108020822	0.00493708741539933	0.0650124241572114	-
ENSMUSG00000036019	Tmtc2	0.1796643646636	0.00495134262226054	0.0651412411477891	-
ENSMUSG00000024130	Abca3	0.11270756763231	0.00496928408972752	0.0653182793165989	-
ENSMUSG00000026963	Tmem210	1.84813361848712	0.00497534696182666	1	-
ENSMUSG00000022292	Rrm2b	0.126548043947297	0.00499105656629012	0.0655453091356622	-
ENSMUSG00000054708	Ankrd24	0.174597861017651	0.00500732612229532	0.0656405919397921	-
ENSMUSG00000047409	Ctdspl	0.126809684067686	0.00502015541183918	0.0657495894046995	-
ENSMUSG00000049804	Armcx4	0.139949278820351	0.00508243378703411	0.0662967425814122	-
ENSMUSG00000062760	Shisal1	0.173271608015889	0.00508322309695337	0.0662967425814122	-
ENSMUSG00000000530	Acvrl1	0.201447094414509	0.00508469249268315	0.0662967425814122	-
ENSMUSG00000032589	Bsn	0.183893169290117	0.00520315546038631	0.0675992472123695	-
ENSMUSG00000058793	Cds2	0.083913555396338	0.00521442400680262	0.0676852684804575	-
ENSMUSG00000027273	Snap25	0.127072478196002	0.0052735180359763	0.0682697926008523	-
ENSMUSG00000047205	Dusp18	0.186628821903051	0.00532663274974329	0.0687440135835612	-
ENSMUSG00000039765	Cc2d2a	0.158906992003248	0.00533032651371246	0.0687440135835612	-
ENSMUSG00000041720	Pi4ka	0.112899831206292	0.0053458939626297	0.0688396106735092	-
ENSMUSG00000079262	Slco1a6	0.17725415036049	0.00535988072725178	0.068897884299819	-
ENSMUSG00000029714	Gigyf1	0.115291744013747	0.00541433108787551	0.0693719206069134	-
ENSMUSG00000051166	Eml5	0.163634323270165	0.00542798710309961	0.0694667874952045	-
ENSMUSG00000023977	Ubr2	0.100722655475551	0.0054610959010771	0.0697678953537604	-
ENSMUSG00000110773	AC061963.1	0.582506806193568	0.00547087022652244	0.0697703625035664	-
ENSMUSG00000014773	Dll1	0.264399155915182	0.00547887771027398	0.0698113516819162	-
ENSMUSG00000063317	Usp31	0.116308091689521	0.00555682106221239	0.0707426065997039	-
ENSMUSG00000034171	Faah	0.136070646323874	0.00557857690069799	0.0709575493290528	-
ENSMUSG00000075256	Cerkl	0.228932091235355	0.00562653626165251	0.0713184282982656	-
ENSMUSG00000055639	Dach1	0.146547658234509	0.00563661488332232	0.0713840514440925	-
ENSMUSG00000033767	Tmem131l	0.126162548754726	0.0056496167643179	0.0714865495703961	-
ENSMUSG00000024975	Pdcd4	0.0976308920413933	0.00579335601683485	0.0729882673262826	-
ENSMUSG00000017314	Mpp2	0.121267071778154	0.00583632585077858	0.073386813314484	-
ENSMUSG00000028621	Cyb5rl	0.21589876130455	0.00584593303787628	0.073396697210026	-
ENSMUSG00000040495	Chrm4	0.411733091177525	0.0058912903566275	0.0737119869019956	-
ENSMUSG00000024186	Rgs11	0.201573508930809	0.00595157603663759	0.074138046852379	-
ENSMUSG00000044365	Cxxc4	0.120696807770162	0.0059813748932419	0.0743282798167023	-
ENSMUSG00000024366	Gfra3	0.396004993968383	0.00602002710934392	0.074617595591902	-
ENSMUSG00000023473	Celsr3	0.161884230770971	0.00603713598668577	0.0747534673260691	-
ENSMUSG00000057530	Ece1	0.0866052414214529	0.00604125453465966	0.0747534673260691	-
ENSMUSG00000020456	Ogdh	0.08203161955733	0.00609766884851923	0.0751959772310195	-
ENSMUSG00000038415	Foxq1	0.1978579616187	0.00610469807947446	0.0752189702448951	Fork
ENSMUSG00000038319	Kcnh2	0.127188058729282	0.0061231709795147	0.075382808238083	-
ENSMUSG00000024901	Peli3	0.203827372538072	0.00613984418029708	0.0754604984319381	-
ENSMUSG00000027605	Acss2	0.16632336706437	0.00616119063711278	0.0756590054290983	-
ENSMUSG00000021091	Serpina3n	0.20845842058857	0.00621764862051674	0.0761390625091503	-
ENSMUSG00000078671	Chd2	0.127224579980339	0.00622119502786933	0.0761390625091503	-
ENSMUSG00000039068	Zzz3	0.105142132782718	0.00623079914096797	0.0761925765651196	MYB
ENSMUSG00000097726	9530036O11Rik	2.39016201712868	0.00625397772241771	1	-
ENSMUSG00000022619	Mapk8ip2	0.110437976763525	0.00625698678830258	0.0763845394675933	-
ENSMUSG00000039686	Zer1	0.118870117635492	0.00629976686950399	0.076778079236365	-
ENSMUSG00000040209	Zfp704	0.13546107256432	0.00634040008032675	0.077046163059399	-
ENSMUSG00000029287	Tgfbr3	0.205074818212993	0.00634606483159942	0.077046163059399	-
ENSMUSG00000050947	Amigo1	0.113873987070277	0.00636783140669054	0.0772198972581524	-
ENSMUSG00000062519	Zfp398	0.153076525796308	0.00641052785847452	0.0776434010960288	zf-C2H2
ENSMUSG00000027400	Pdyn	0.369500416568819	0.0064171038307587	0.0776434010960288	-
ENSMUSG00000036585	Fgf1	0.229213276772425	0.00641953953459986	0.0776434010960288	-
ENSMUSG00000003452	Bicd1	0.153088150165551	0.00642941099435668	0.0776434010960288	-
ENSMUSG00000033740	St18	0.139962955015252	0.00643562049876648	0.0776539991251326	zf-C2HC
ENSMUSG00000039457	Ppl	0.16374489148785	0.0064726147494018	0.0780357294787151	-
ENSMUSG00000027695	Pld1	0.158828512058929	0.00650865330554153	0.078294405423058	-
ENSMUSG00000037580	Gch1	0.0982917306436198	0.00656123802947276	0.0787726943529724	-
ENSMUSG00000032827	Ppp1r9a	0.151609573904057	0.00656619410495115	0.0787726943529724	-
ENSMUSG00000022885	St6gal1	0.0843293672614437	0.00657808545713182	0.0788504004919077	-
ENSMUSG00000039852	Rere	0.100870763531698	0.00667319358936398	0.0797279667231313	zf-GATA
ENSMUSG00000103567	Pcdhga5	0.229181623459769	0.00667894457496628	0.0797312694998434	-
ENSMUSG00000034275	Igsf9b	0.175844913469526	0.00676648274575919	0.0804499888465722	-
ENSMUSG00000010175	Prox1	0.150567462408314	0.00677857562079141	0.0805246128394829	HPD
ENSMUSG00000033676	Gabrb3	0.133105984305197	0.00679917179626508	0.0806377345609158	-
ENSMUSG00000026888	Grb14	0.17467064639763	0.00680932835423409	0.0806924801880108	-
ENSMUSG00000021140	Pcnx	0.112791488716709	0.00681847801955651	0.0807352145340008	-
ENSMUSG00000028972	Car6	0.759163923221791	0.0068482079423705	1	-
ENSMUSG00000018168	Ikzf3	0.27477545176205	0.00690501681451386	0.081297223028763	zf-C2H2
ENSMUSG00000090086	AI480526	0.315704336632359	0.00693947357974368	0.081517500625575	-
ENSMUSG00000020182	Ddc	0.108684813141864	0.00695059731512622	0.0815701041881533	-
ENSMUSG00000024726	Carnmt1	0.259461924097308	0.00696773301374964	0.0817053652272542	-
ENSMUSG00000040663	Clcf1	0.149785971241128	0.00704010815885248	0.0822890330862981	-
ENSMUSG00000026797	Stxbp1	0.0919849729450078	0.00705672176422428	0.0823235139309361	-
ENSMUSG00000015968	Cacna1d	0.159946645389332	0.00707613491808599	0.0823235139309361	-
ENSMUSG00000032988	Slc16a8	0.304743666052048	0.00708262585522266	0.0823235139309361	-
ENSMUSG00000021268	Meg3	0.291050534263917	0.00711516434167925	0.0825181801915261	-
ENSMUSG00000026981	Il1rn	0.11130550507669	0.00717283964533572	0.0827564199745481	-
ENSMUSG00000079679	Vwde	0.352506722988318	0.00721983984858652	0.0831348020715404	-
ENSMUSG00000042082	Arsb	0.13481673828652	0.00724796443859685	0.0833424905905618	-
ENSMUSG00000005667	Mthfd2	0.0918969022171695	0.00725040755137612	0.0833424905905618	-
ENSMUSG00000101304	Plet1os	0.721993088730415	0.00726936602232964	1	-
ENSMUSG00000038065	Mturn	0.154725043573154	0.00729988386880588	0.0837760650175737	-
ENSMUSG00000090291	Lrrc10b	0.16500757142407	0.00731113558344796	0.0837760650175737	-
ENSMUSG00000022265	Ank	0.0820085517037809	0.00732821049468277	0.0838401664031446	-
ENSMUSG00000032633	Flcn	0.126720204345011	0.00733438907461272	0.0838446173333278	-
ENSMUSG00000041235	Chd7	0.140722808911539	0.00736565520988519	0.0841360019425631	-
ENSMUSG00000058897	Col25a1	0.484101474348271	0.00738997048239376	0.0843475941266322	-
ENSMUSG00000057133	Chd6	0.135755174924759	0.00751005608420125	0.0853636003055614	-
ENSMUSG00000024597	Slc12a2	0.108630040101725	0.00758768291749515	0.0859308040516325	-
ENSMUSG00000028836	Slc30a2	0.612925152346936	0.00768962096960308	0.08688257548588	-
ENSMUSG00000051314	Ffar2	0.236294622430116	0.00770025835922348	0.0869088230553152	-
ENSMUSG00000031393	Mecp2	0.100486776389579	0.00770482703004707	0.0869088230553152	MBD
ENSMUSG00000034684	Sema3f	0.139301756768165	0.00770984615404197	0.0869088230553152	-
ENSMUSG00000029772	Ahcyl2	0.0939798993559544	0.00771599907617389	0.0869109130281489	-
ENSMUSG00000039473	Ubn1	0.0864218779347666	0.00773631338379599	0.0869346680281833	-
ENSMUSG00000032120	C2cd2l	0.113967831426551	0.00775029981498496	0.0869346680281833	-
ENSMUSG00000003411	Rab3b	0.147573398278084	0.00775780459803699	0.0869346680281833	-
ENSMUSG00000027674	Pex5l	0.139082167614637	0.00775875413310495	0.0869346680281833	-
ENSMUSG00000026663	Atf6	0.0847928514158293	0.00776442668564685	0.0869346680281833	TF_bZIP
ENSMUSG00000031871	Cdh5	0.137795570287308	0.00777172305753554	0.0869346680281833	-
ENSMUSG00000033526	Ppip5k1	0.124934943914168	0.00779638133395116	0.0871348093532978	-
ENSMUSG00000037826	Ppm1k	0.177396145963742	0.0078016885056784	0.0871348093532978	-
ENSMUSG00000033557	Fam20b	0.0876785701506326	0.00783292352014401	0.0871725923849944	-
ENSMUSG00000041757	Plekha6	0.0883271268199332	0.0078337422529857	0.0871725923849944	-
ENSMUSG00000045962	Wnk1	0.102590854882144	0.00785554044839419	0.0873344206797045	-
ENSMUSG00000036095	Dgkb	0.233791379128567	0.00787322504479715	0.0874642635792721	-
ENSMUSG00000032816	Igdcc4	0.170154053346836	0.00788414770623803	0.0875188469463801	-
ENSMUSG00000040860	Crocc	0.177150636925344	0.00796196026594052	0.0882480892794199	-
ENSMUSG00000024109	Nrxn1	0.138654350433441	0.00797313671360196	0.0882694754618037	-
ENSMUSG00000029371	Cxcl5	0.794968320498509	0.00797482784624512	1	-
ENSMUSG00000022419	Deptor	0.117403767502697	0.00798294172742807	0.0882790913578302	-
ENSMUSG00000004347	Pde1c	0.211291614073064	0.00800278256493672	0.0884313545339442	-
ENSMUSG00000022558	Mroh1	0.0969545777064058	0.00808633549049757	0.0892868764849179	-
ENSMUSG00000021587	Pcsk1	0.112450238836293	0.00812263110925398	0.0894623584015455	-
ENSMUSG00000024112	Cacna1h	0.248305774014003	0.0081337381325499	0.0894623584015455	-
ENSMUSG00000018451	6330403K07Rik	0.0975666138555907	0.00814436561086722	0.0894623584015455	-
ENSMUSG00000085929	Gm13421	0.527336787224602	0.00819118905608768	0.0898849036908713	-
ENSMUSG00000021364	Elovl2	0.217572132266079	0.00823953640952563	0.0902260212543844	-
ENSMUSG00000003469	Phyhip	0.19909623943155	0.0083289946117712	0.0909192021416394	-
ENSMUSG00000015882	Lcorl	0.144791007583108	0.00833405210512831	0.0909192021416394	HTH
ENSMUSG00000018377	Vezf1	0.0993587946089692	0.00836504936374912	0.0911208518576231	zf-C2H2
ENSMUSG00000035967	Ints6l	0.173824704000556	0.00844669840663588	0.0916674482818517	-
ENSMUSG00000038095	Sbno1	0.0919596020459388	0.00855176185026443	0.0925318421896368	-
ENSMUSG00000066306	Numa1	0.0810939938783779	0.00856863570055781	0.0925494045139668	-
ENSMUSG00000028414	Fktn	0.128273894625123	0.00857244896246507	0.0925494045139668	-
ENSMUSG00000023019	Gpd1	0.126983121370006	0.00866285613959577	0.0932489555189008	-
ENSMUSG00000037685	Atp8a1	0.171825580427412	0.00870863783593876	0.0935592956928984	-
ENSMUSG00000041688	Amot	0.180458521733243	0.00874498270399355	0.0937241000600838	-
ENSMUSG00000036941	Elac1	0.162626671928874	0.00874560917204435	0.0937241000600838	-
ENSMUSG00000031099	Smarca1	0.173314699728261	0.00878808570665315	0.0939234141892911	-
ENSMUSG00000025008	Tctn3	0.148156081231423	0.00879000367618812	0.0939234141892911	-
ENSMUSG00000027227	Sord	0.170471616483753	0.00882864029024235	0.0942670947119425	-
ENSMUSG00000003746	Man1a	0.0788028827823118	0.00888234462721469	0.0946953554897938	-
ENSMUSG00000025504	Eps8l2	0.120329497586395	0.00888825535255068	0.0946953554897938	-
ENSMUSG00000038564	Ift172	0.130494445608515	0.00890920475145198	0.0948491652047856	-
ENSMUSG00000075595	Zfp652	0.120311542474093	0.00891575260374652	0.0948495404828081	zf-C2H2
ENSMUSG00000024962	Vegfb	0.146284523662879	0.00894126870088413	0.0950515601165522	-
ENSMUSG00000017639	Rab11fip4	0.154343736839469	0.00895411518206343	0.0951186969449831	-
ENSMUSG00000020866	Cacna1g	0.181977800796233	0.00896269364314124	0.0951404301885634	-
ENSMUSG00000041633	Kctd12b	0.15010430685291	0.00904150320747965	0.0957897713701628	-
ENSMUSG00000021678	F2rl1	0.159551931555571	0.00904359623963018	0.0957897713701628	-
ENSMUSG00000004151	Etv1	0.168985435521418	0.0090556893265043	0.0958243341267618	ETS
ENSMUSG00000056222	Spock1	0.155255186298151	0.00906336277912531	0.0958243341267618	-
ENSMUSG00000037852	Cpe	0.0931741711358754	0.00907317747602338	0.0958243341267618	-
ENSMUSG00000112388	AI463170	0.545592773579727	0.00911486184394646	0.0961948173153886	-
ENSMUSG00000034723	Tmx4	0.0968799426735652	0.00914397616421147	0.0963624231950621	-
ENSMUSG00000031174	Rpgr	0.200799238845597	0.00917143361010528	0.0965818937798795	-
ENSMUSG00000040820	Hlcs	0.152978385742811	0.00917948641802593	0.0965968498498047	-
ENSMUSG00000041828	Abca8a	0.301227267665223	0.00922982310060852	0.09698639512068	-
ENSMUSG00000030850	Ate1	0.103480443917696	0.00924604240888229	0.0970867784015585	-
ENSMUSG00000025369	Smarcc2	0.068940908805083	0.00934966095736951	0.0978924961776632	MYB
ENSMUSG00000020357	Flt4	0.159607924073597	0.00939009001192582	0.0981746381433508	-
ENSMUSG00000031441	Atp11a	0.101322253505569	0.00942967316965617	0.0984471398156792	-
ENSMUSG00000040276	Pacsin1	0.184912352412055	0.00947035647961722	0.098801054275892	-
ENSMUSG00000020593	Lpin1	0.138201277859868	0.00950441988782397	0.0990854482793617	-
ENSMUSG00000070348	Ccnd1	0.112592823269137	0.00985992205043727	0.101699649251111	-
ENSMUSG00000021003	Galc	0.11597296520738	0.00992372001417423	0.102212912508086	-
ENSMUSG00000043629	1700019D03Rik	0.142084530054856	0.00993741139508558	0.102281596860796	-
ENSMUSG00000027004	Frzb	0.102248167111805	0.00998640858031393	0.102600910483344	-
ENSMUSG00000007038	Neu1	0.096755534601371	0.00998712208180638	0.102600910483344	-
ENSMUSG00000057182	Scn3a	0.175808422749777	0.0100635502040235	0.10328791062114	-
ENSMUSG00000021366	Hivep1	0.127307832869274	0.0100755196884382	0.103337935734094	zf-C2H2
ENSMUSG00000032532	Cck	0.142860752420012	0.0100951624432209	0.103393773433944	-
ENSMUSG00000021767	Kat6b	0.126113240471535	0.0101077705050015	0.10345015434634	-
ENSMUSG00000028439	Fam219a	0.110292146133077	0.0101447977437264	0.10375620389019	-
ENSMUSG00000071064	Zfp827	0.13567566845051	0.0101794725022156	0.103964822946892	zf-C2H2
ENSMUSG00000003575	Crtc1	0.108037854135403	0.0102180438336356	0.104212598314474	-
ENSMUSG00000085873	Ttc39aos1	0.250361820929231	0.0103772644407049	0.105478778866262	-
ENSMUSG00000079469	Pigb	0.167418252396948	0.0103784049790822	0.105478778866262	-
ENSMUSG00000005413	Hmox1	0.0837668550961613	0.0104249447647358	0.105730428658505	-
ENSMUSG00000028803	Nipal3	0.0867830693810279	0.0104360973862648	0.105769883321893	-
ENSMUSG00000002221	Paxip1	0.103788259413181	0.010443377797154	0.105770065533902	-
ENSMUSG00000040651	Fam208a	0.123124240563232	0.0104793648122723	0.106060784660135	-
ENSMUSG00000044550	Tceal3	0.137170497440133	0.0105019037896535	0.106117235236775	-
ENSMUSG00000037095	Lrg1	0.252329031824523	0.010506801236709	0.106117235236775	-
ENSMUSG00000040123	Zmym5	0.108014507217465	0.0105545885598248	0.106452235308372	-
ENSMUSG00000020741	Cluh	0.101337518177817	0.0105812785679543	0.106604345573798	-
ENSMUSG00000034714	Ttyh2	0.0930490794912552	0.010585155704384	0.106604345573798	-
ENSMUSG00000072872	Rybp	0.117385925019789	0.0105916292258504	0.106604345573798	-
ENSMUSG00000022629	Kif21a	0.116989271444743	0.0106337340807431	0.106954214883938	-
ENSMUSG00000053049	Gm15413	1.58736728919745	0.0106452162253871	1	-
ENSMUSG00000039205	Ciz1	0.116880695120204	0.0106489444540095	0.106985094886742	-
ENSMUSG00000110060	Gm9860	0.385064987401518	0.0106625471777506	0.106985094886742	-
ENSMUSG00000030788	Rnf141	0.0917144081656153	0.0107298301089158	0.107277798651732	-
ENSMUSG00000056492	Adgrf5	0.140857233037266	0.0107831716172999	0.10771338232809	-
ENSMUSG00000038708	Golga4	0.104740399362822	0.0108889127590008	0.108472042012372	-
ENSMUSG00000041977	Arhgef11	0.104752537653684	0.0109326824189534	0.108759280566693	-
ENSMUSG00000038576	Susd4	0.172769017898076	0.0109485158151623	0.108842446643019	-
ENSMUSG00000055013	Agap1	0.0844534652026224	0.0109705082548432	0.10898668637349	-
ENSMUSG00000037341	Slc9a7	0.201567056951232	0.0110132409214535	0.109230169146572	-
ENSMUSG00000031303	Map3k15	0.147508457081584	0.0110175170609938	0.109230169146572	-
ENSMUSG00000041809	Efhc1	0.299067368562675	0.011040612970402	0.109384685238731	-
ENSMUSG00000028749	Pla2g2f	0.122461237308382	0.0110941873049265	0.109766130372927	-
ENSMUSG00000024843	Chka	0.103478040461486	0.0111878180465121	0.110542321593896	-
ENSMUSG00000027894	Slc6a17	0.102367264652095	0.0112242789423655	0.110804229830507	-
ENSMUSG00000031161	Hdac6	0.102617848181731	0.0112991918786397	0.111415998998313	-
ENSMUSG00000060733	Ipmk	0.115763036420606	0.0113989435153892	0.112171765782519	-
ENSMUSG00000031166	Wdr13	0.0946814007352254	0.0114350332204882	0.112418359140692	-
ENSMUSG00000029456	Acad10	0.219605126601046	0.0114394402805895	0.112418359140692	-
ENSMUSG00000023868	Pde10a	0.150283528252718	0.0114839154875722	0.112703332318735	-
ENSMUSG00000034647	Ankrd12	0.141255965955577	0.0115115998829915	0.112835115261433	-
ENSMUSG00000040462	Os9	0.0680596237125396	0.0115128385936892	0.112835115261433	-
ENSMUSG00000028124	Gclm	0.0766968105854481	0.0116259335833767	0.113517275125328	-
ENSMUSG00000021340	Gpld1	0.207093095179737	0.0116280955302798	0.113517275125328	-
ENSMUSG00000032356	Rasgrf1	0.0913105799861213	0.0116349877661326	0.113517275125328	-
ENSMUSG00000006575	Rundc3a	0.0954219944263833	0.0116370016315652	0.113517275125328	-
ENSMUSG00000047415	Gpr68	0.266135283190679	0.0116646868060253	0.113711177137184	-
ENSMUSG00000021211	Akr1c12	0.167635874393647	0.011673156478718	0.113717626057558	-
ENSMUSG00000029780	Nt5c3	0.0988727229297503	0.0117127266209702	0.113950668341891	-
ENSMUSG00000025571	Tnrc6c	0.113943199592286	0.011724292068499	0.113987042513765	-
ENSMUSG00000038884	A230050P20Rik	0.135293353001479	0.0117594923568113	0.114179601661441	-
ENSMUSG00000047230	Cldn2	0.230006781729638	0.0118117175164235	0.114454992620886	-
ENSMUSG00000035776	Cd99l2	0.0970922834187117	0.0118307584290684	0.114487153329536	-
ENSMUSG00000030102	Itpr1	0.155151970673676	0.0119150477684795	0.115149804711437	-
ENSMUSG00000044197	Gpr146	0.178582740588866	0.0119527177425778	0.11543725543959	-
ENSMUSG00000029467	Atp2a2	0.0734136462923999	0.0120890133824819	0.116435873417298	-
ENSMUSG00000022389	Tef	0.0951689670011558	0.0120904562309192	0.116435873417298	TF_bZIP
ENSMUSG00000110146	Gm45487	0.522657842374795	0.012096091491374	0.116435873417298	-
ENSMUSG00000004319	Clcn3	0.110419590920885	0.0122071285989432	0.117349584762382	-
ENSMUSG00000031561	Tenm3	0.13320660010574	0.0122363818899029	0.11755320965999	-
ENSMUSG00000059495	Arhgef12	0.0945719379386586	0.0122618287630679	0.117720022482084	-
ENSMUSG00000015829	Tnr	0.269796011229714	0.0123087178300069	0.117976695324966	-
ENSMUSG00000020882	Cacnb1	0.188697001510665	0.012312865757618	0.117976695324966	-
ENSMUSG00000015597	Zfp318	0.13555410502588	0.0124557845326803	0.118954784218987	-
ENSMUSG00000032067	Pts	0.105827840234077	0.0124848163972962	0.119068514241679	-
ENSMUSG00000097164	Cep83os	0.172407714961383	0.0125055936499484	0.119118028723249	-
ENSMUSG00000091549	Gm6548	0.207450586863798	0.0125996065102148	0.11985674017947	-
ENSMUSG00000052534	Pbx1	0.0967741366025463	0.0126289745776586	0.120057693047663	Homeobox
ENSMUSG00000016552	Foxred2	0.156699270292317	0.0127415720522288	0.120655562658427	-
ENSMUSG00000058881	Zfp516	0.0921915536310413	0.0128516505626093	0.121474545179653	zf-C2H2
ENSMUSG00000026546	Cfap45	0.327547523098763	0.0128611966212013	0.121474545179653	-
ENSMUSG00000104156	Gm38102	0.45637770295623	0.0128614219079254	0.121474545179653	-
ENSMUSG00000048996	Olfr1366	1.33741680278743	0.0128637845212534	1	-
ENSMUSG00000038630	Zkscan16	0.251839820644847	0.0129665442373377	0.122229611826916	zf-C2H2
ENSMUSG00000039347	Atp6v0e2	0.109931151357206	0.0130391274874881	0.12267561545722	-
ENSMUSG00000040054	Baz2a	0.0949273991546198	0.0130585828380398	0.122700129324653	MBD
ENSMUSG00000108358	Gm44509	0.30470053640842	0.0130770544733244	0.122794468955188	-
ENSMUSG00000047146	Tet1	0.241894357330427	0.013114390387994	0.123065709800737	-
ENSMUSG00000039523	Cep104	0.0893315714821063	0.0131400749047568	0.12306884303079	-
ENSMUSG00000047115	Fam221a	0.341325125216701	0.0132192353202778	0.123651215930974	-
ENSMUSG00000032202	Rab27a	0.0897123299470615	0.0132309931785161	0.123681761650776	-
ENSMUSG00000023007	Prpf40b	0.127068898496063	0.0132936232709601	0.123935348412697	-
ENSMUSG00000045174	Amer3	0.289876673089982	0.0133074484893728	0.123935348412697	-
ENSMUSG00000074582	Arfgef2	0.109122349347182	0.0133091791346785	0.123935348412697	-
ENSMUSG00000022315	Slc30a8	0.10783912212923	0.0133467665113548	0.124047420211468	-
ENSMUSG00000027185	Nat10	0.112775011820882	0.0134406928251374	0.124485435749204	-
ENSMUSG00000099413	Gm17767	0.186906891110534	0.0134421438913048	0.124485435749204	-
ENSMUSG00000057156	Homez	0.148362894355628	0.0134451792387736	0.124485435749204	Homeobox
ENSMUSG00000049550	Clip1	0.0863650686212621	0.0134616170640522	0.124558444041205	-
ENSMUSG00000039137	Whrn	0.111648313246062	0.0135419566854342	0.125142802770726	-
ENSMUSG00000058402	Zfp420	0.254644009267767	0.0136093492057721	0.125606186205872	zf-C2H2
ENSMUSG00000021275	Tecpr2	0.130856945367533	0.0136268690105799	0.125688233229947	-
ENSMUSG00000021048	Mthfd1	0.105368821204072	0.0136521773094602	0.125777604569845	-
ENSMUSG00000029119	Man2b2	0.0792862252659674	0.0137122598006692	0.126156255045449	-
ENSMUSG00000042446	Zmym4	0.116494358867131	0.013743980502286	0.126288537561699	-
ENSMUSG00000036098	Myrf	0.143280153683021	0.013753729564954	0.126298434668342	NDT80/PhoG
ENSMUSG00000055567	Unc80	0.205946132922163	0.0137807560212368	0.126466875043033	-
ENSMUSG00000032536	Trak1	0.0808212696126696	0.013795569207948	0.126523091904631	-
ENSMUSG00000051043	Gprc5c	0.10213096462989	0.0138180748350667	0.126649743170492	-
ENSMUSG00000045790	Ccdc149	0.139691174045564	0.0138966927632612	0.127130297364407	-
ENSMUSG00000079020	Slc45a4	0.0896379958883125	0.0139810782145574	0.127661707283269	-
ENSMUSG00000039632	Ccdc151	0.471658659636227	0.014010019271096	0.127845814952533	-
ENSMUSG00000116795	AC154763.2	2.1118976356262	0.0140681234016718	1	-
ENSMUSG00000028164	Manba	0.118817240166564	0.0140750514121881	0.128314086882104	-
ENSMUSG00000042302	Ehbp1	0.132949541424657	0.0140789557015656	0.128314086882104	-
ENSMUSG00000015944	Castor2	0.111270589486544	0.0141117750987835	0.128532765815312	-
ENSMUSG00000031255	Sytl4	0.0868962961104613	0.0141403041483664	0.128650436125915	-
ENSMUSG00000058756	Thra	0.108262061969134	0.0141423611808288	0.128650436125915	THR-like
ENSMUSG00000097141	Gm10524	0.250412942067841	0.0142413845476824	0.129389597350248	-
ENSMUSG00000002885	Adgre5	0.111988145123644	0.0143139912322153	0.129968184729416	-
ENSMUSG00000019302	Atp6v0a1	0.0775200127055733	0.0143451314756726	0.13009162473852	-
ENSMUSG00000047591	Mafa	0.11681864618371	0.014355586321581	0.13009162473852	TF_bZIP
ENSMUSG00000022490	Ppp1r1a	0.220901226310774	0.0143772471002395	0.13009162473852	-
ENSMUSG00000041141	Pnmal1	0.105392970204736	0.0143921114114672	0.13009162473852	-
ENSMUSG00000030747	Dgat2	0.218065202410079	0.0144207117435699	0.13009162473852	-
ENSMUSG00000034126	Pomt2	0.0992844669618213	0.0144544519534827	0.130201787099973	-
ENSMUSG00000009292	Trpm2	0.264091281301887	0.0144754733627954	0.130201787099973	-
ENSMUSG00000025500	Lmntd2	0.28876655788372	0.0144793719293797	0.130201787099973	-
ENSMUSG00000049971	Glt1d1	0.197179251102518	0.014482978679698	0.130201787099973	-
ENSMUSG00000022122	Ednrb	0.166439445313127	0.0145021212179302	0.130215100750885	-
ENSMUSG00000020154	Ptprb	0.184088309036619	0.0145502592773306	0.130566836793003	-
ENSMUSG00000038060	Dlec1	0.327059255301197	0.0145826255319265	0.130696220459679	-
ENSMUSG00000066129	Kndc1	0.353492912486368	0.0145931260495478	0.130709894087094	-
ENSMUSG00000022505	Emp2	0.127208453385152	0.0147020862316519	0.131443329575063	-
ENSMUSG00000047907	Tshz2	0.202259768325869	0.0147724322121442	0.131910302107706	zf-C2H2
ENSMUSG00000058975	Kcnc1	0.677130668379013	0.0148366936505074	1	-
ENSMUSG00000034522	Zfp395	0.144756347353415	0.0148569387313302	0.132502422341147	-
ENSMUSG00000018411	Mapt	0.114729036855338	0.0148985255315703	0.132593273621016	-
ENSMUSG00000029060	Mib2	0.0904742329955834	0.0149105353678923	0.132593273621016	-
ENSMUSG00000029992	Gfpt1	0.0878967455204116	0.0149126464014847	0.132593273621016	-
ENSMUSG00000003660	Snrnp200	0.0862859111841225	0.0149396614737358	0.132688261686094	-
ENSMUSG00000028086	Fbxw7	0.111643064071251	0.0149768309661477	0.132920515655683	-
ENSMUSG00000029821	Gsdme	0.244603335308672	0.0150094071896935	0.133071267427816	-
ENSMUSG00000037104	Socs5	0.0941696591062401	0.0150583948372554	0.13333673132162	-
ENSMUSG00000035992	Fnip1	0.117743091409887	0.0150951022985572	0.133554250844555	-
ENSMUSG00000044988	Ucn3	0.142429469589118	0.01511856350304	0.133554250844555	-
ENSMUSG00000032782	Cntrob	0.177335013400869	0.015139938763002	0.133554250844555	-
ENSMUSG00000031604	Msmo1	0.0987441676351976	0.0151515779175257	0.133576017427872	-
ENSMUSG00000035735	Dagla	0.108298876944593	0.0152250900288069	0.134142898475223	-
ENSMUSG00000021803	Cdhr1	0.105303951911389	0.0152807657877577	0.134399255635879	-
ENSMUSG00000036432	Siah2	0.105799923529034	0.0152818708687871	0.134399255635879	-
ENSMUSG00000051527	Usp29	0.152931090870725	0.0153163894616428	0.134526763402021	-
ENSMUSG00000006386	Tek	0.214248520110332	0.0153333168942156	0.134526763402021	-
ENSMUSG00000039219	Arid4b	0.117747798461966	0.0153902299456759	0.134863603446946	ARID
ENSMUSG00000033400	Agl	0.107480832519204	0.0154530947169344	0.135251725635476	-
ENSMUSG00000037035	Inhbb	0.113537671032413	0.0154685319623622	0.135305525225131	-
ENSMUSG00000056050	Mia3	0.078182279985504	0.0155368486040536	0.135821526452243	-
ENSMUSG00000052105	Mtcl1	0.108105912064948	0.0156329031871196	0.136415579399167	-
ENSMUSG00000092569	Gm20544	0.361968589157525	0.0156545333053625	0.136456593247943	-
ENSMUSG00000089736	Tgfbr3l	0.482850670789005	0.0156657116115463	0.136456593247943	-
ENSMUSG00000019124	Scrn1	0.103760641682453	0.0156865712123919	0.136556618731186	-
ENSMUSG00000060657	Marf1	0.0898629915574398	0.015696280617464	0.13655951667428	-
ENSMUSG00000020169	Best3	0.318576446963555	0.0157200497160154	0.136684659142715	-
ENSMUSG00000055555	4930502E18Rik	0.996065958397251	0.0157436072401798	1	-
ENSMUSG00000024431	Nr3c1	0.0854360281461314	0.0157848424066346	0.137002648873794	ESR-like
ENSMUSG00000031327	Chic1	0.0901750794017789	0.0158006697845512	0.137058341121027	-
ENSMUSG00000034902	Pip5k1c	0.0765094069485216	0.0158395527564947	0.137313837110469	-
ENSMUSG00000023079	Gtf2ird1	0.119420486160909	0.0158891624657291	0.137528973318846	GTF2I
ENSMUSG00000051510	Mafg	0.0831201556398856	0.0159060390076657	0.137562679398838	TF_bZIP
ENSMUSG00000042350	Arel1	0.0953481836847753	0.0159904129691973	0.138090301230475	-
ENSMUSG00000043671	Dpy19l3	0.234706698651541	0.0159956115036161	0.138090301230475	-
ENSMUSG00000026489	Coq8a	0.159902773635897	0.0160053271443807	0.138090301230475	-
ENSMUSG00000032393	Dpp8	0.086013016414592	0.0160689031283174	0.138236182654975	-
ENSMUSG00000036561	Ppp6r2	0.124036867566585	0.0161559646950942	0.138837034198063	-
ENSMUSG00000114768	Gm48857	2.2319058542314	0.0161924825779827	1	-
ENSMUSG00000038024	Dennd4c	0.108052370233391	0.0161936934722466	0.138997110176858	-
ENSMUSG00000034127	Tspan8	0.117633096058153	0.0162337285046542	0.138997110176858	-
ENSMUSG00000051331	Cacna1c	0.128497536511864	0.016257152257296	0.138997110176858	-
ENSMUSG00000069804	Gm10277	1.5559152706646	0.0162622550993503	1	-
ENSMUSG00000001918	Slc1a5	0.101919180311666	0.0163645535709083	0.139784306847297	-
ENSMUSG00000051335	Gfod1	0.145979988627339	0.016374074943799	0.139784306847297	-
ENSMUSG00000040648	Ppip5k2	0.112219985035731	0.016486666708971	0.140498428291079	-
ENSMUSG00000051177	Plcb1	0.171015286185318	0.0166140216247392	0.141378105293228	-
ENSMUSG00000020175	Rab36	0.197321151003582	0.0166557404770105	0.141442684727219	-
ENSMUSG00000021198	Unc79	0.187619828784461	0.0166831679993212	0.141593041225008	-
ENSMUSG00000038764	Ptpn3	0.115327827271406	0.0167278677158549	0.141875711655212	-
ENSMUSG00000064345	mt-Nd2	0.0805785087494106	0.016755439717589	0.141875711655212	-
ENSMUSG00000051262	Nat8f3	2.04067578022441	0.0168523210004218	1	-
ENSMUSG00000036097	Slf2	0.11402369097829	0.0168727480663486	0.142785998162871	-
ENSMUSG00000063455	D630045J12Rik	0.159364608802512	0.0169214908675003	0.143037454368438	-
ENSMUSG00000025409	Mbd6	0.119104558318937	0.0169319260732756	0.143037454368438	-
ENSMUSG00000051786	Tubgcp6	0.142504928923711	0.0169791817495105	0.143353508985432	-
ENSMUSG00000029673	Auts2	0.113275350516274	0.0171019177513845	0.143889272172827	-
ENSMUSG00000038167	Plekhg6	0.196796752022464	0.0171532197803501	0.144154352499146	-
ENSMUSG00000035011	Zbtb7a	0.0688537063916063	0.0173356183259019	0.145519276829069	ZBTB
ENSMUSG00000069227	Gprin1	0.121761186041925	0.0173715964255135	0.145668025297154	-
ENSMUSG00000022390	Zc3h7b	0.081348083073182	0.0173782738343392	0.145668025297154	-
ENSMUSG00000061393	Acvr2b	0.240030899704545	0.0173833444085728	0.145668025297154	-
ENSMUSG00000025145	Lrrc45	0.146868549362706	0.017454553682681	0.145928886242575	-
ENSMUSG00000043833	2900005J15Rik	0.338632255095331	0.0174770852772804	0.145995569989926	-
ENSMUSG00000054280	Prr14l	0.130702216728251	0.0175896999624093	0.14663788795222	-
ENSMUSG00000078875	Gm14419	1.15618976596037	0.0177205636088074	1	zf-C2H2
ENSMUSG00000036330	Slc18a1	0.206017099942504	0.0177426355586609	0.147627937619453	-
ENSMUSG00000046541	Zfp526	0.174387611327599	0.0177490056833056	0.147627937619453	zf-C2H2
ENSMUSG00000024426	Atat1	0.165743864300198	0.017777341236373	0.147779222469484	-
ENSMUSG00000024427	Spry4	0.166598921918362	0.0178261180617426	0.148015726026921	-
ENSMUSG00000101249	Gm29216	0.213678537997878	0.0180341109826757	0.148940586478365	-
ENSMUSG00000025375	Aatk	0.147830156401087	0.018039768919791	0.148940586478365	-
ENSMUSG00000040855	Reps2	0.115370333424213	0.0181357676746081	0.149563601592861	-
ENSMUSG00000037736	Limch1	0.124632361235111	0.0182265129371304	0.150226901197718	-
ENSMUSG00000037738	Nek5	0.280338484342226	0.0183149083111048	0.150529528579532	-
ENSMUSG00000045725	Prr15	0.399047643605792	0.0183288538541562	0.150559180785071	-
ENSMUSG00000021194	Chga	0.0926076261441635	0.0184459166980093	0.151264825895162	-
ENSMUSG00000092071	A230065N10Rik	2.06270995883387	0.0184971598220419	1	-
ENSMUSG00000040596	Pogk	0.106590629201377	0.0185199171455424	0.151700828631991	-
ENSMUSG00000037386	Rims2	0.132977150548739	0.0185391836793729	0.15177328336503	-
ENSMUSG00000107167	Gm34653	3.02569087091411	0.0186162978946306	1	-
ENSMUSG00000035173	Ccdc186	0.100414527836316	0.0186297194986648	0.152217048695189	-
ENSMUSG00000056724	Nbeal2	0.105119484992821	0.0186352279708327	0.152217048695189	-
ENSMUSG00000028137	Celf3	0.101743568466816	0.0186928571731341	0.152515366951469	-
ENSMUSG00000034210	Efcab14	0.0789902808410622	0.0187585248176528	0.15260344703952	-
ENSMUSG00000029195	Klb	0.301554717226687	0.0187663261224787	0.15260344703952	-
ENSMUSG00000000544	Gpa33	0.276139439315733	0.0188371313205154	0.153008355020628	-
ENSMUSG00000084974	Gm15567	0.831108586217647	0.0189261155125878	1	-
ENSMUSG00000021375	Kif13a	0.119490082274536	0.019051945857058	0.154494732439973	-
ENSMUSG00000041966	Dcaf17	0.142829596529659	0.0190756608708828	0.154600959890672	-
ENSMUSG00000028344	Invs	0.132669333803903	0.0191252222376802	0.154916427513668	-
ENSMUSG00000004360	9330159F19Rik	0.216330809982037	0.0191627598153591	0.155048018861605	-
ENSMUSG00000029505	Ep400	0.116389113209543	0.019226773702133	0.155307117136919	-
ENSMUSG00000020715	Ern1	0.0849318524480378	0.0192996859125864	0.155464947804706	-
ENSMUSG00000023036	Pcdhgc4	0.266758255636131	0.0193420606286194	0.15566566969412	-
ENSMUSG00000097011	Gm4651	0.87415351532637	0.0193672315158003	1	-
ENSMUSG00000041261	Car8	0.101561406786547	0.019427416777542	0.1560622713448	-
ENSMUSG00000097513	Gm26696	1.94360940665233	0.0195755729905929	1	-
ENSMUSG00000033460	Armcx1	0.139382496179998	0.0196181350889347	0.157420671865149	-
ENSMUSG00000083844	Ube2d-ps	0.182344242227018	0.0196568685989582	0.157644622398253	-
ENSMUSG00000050272	Dscam	0.225087021569939	0.0197760075588554	0.158164620586035	-
ENSMUSG00000059248	2022-09-09	0.0564062429233396	0.0197939429104111	0.158221177029213	-
ENSMUSG00000094475	Gm11007	0.965966903674902	0.0198206510844416	1	zf-C2H2
ENSMUSG00000006362	Cbfa2t3	0.125842768227793	0.0199099731520758	0.15906135435372	-
ENSMUSG00000023961	Enpp4	0.107075470118277	0.0199680641840935	0.159287817089541	-
ENSMUSG00000054752	Fsd1l	0.153179028375642	0.0199711311456675	0.159287817089541	-
ENSMUSG00000027947	Il6ra	0.0944174008211374	0.0200203595822186	0.159593057994216	-
ENSMUSG00000033819	Ppp1r16a	0.100622129394623	0.0200315400399729	0.15959482994648	-
ENSMUSG00000036403	Cep135	0.19260328479236	0.0200772105107161	0.159871237768217	-
ENSMUSG00000041658	Rragb	0.159829579248144	0.0201533036251805	0.160214363535551	-
ENSMUSG00000041907	Gpr45	0.120405576963552	0.0202380432444693	0.160238286022388	-
ENSMUSG00000037750	Fam222b	0.110896777672386	0.0202866875288189	0.160238286022388	-
ENSMUSG00000009378	Slc16a12	0.09566982818336	0.0202940557771532	0.160238286022388	-
ENSMUSG00000037316	Bag4	0.138876025138838	0.0203071793892356	0.160238286022388	-
ENSMUSG00000021754	Map3k1	0.0980964509229061	0.0203155767683867	0.160238286022388	-
ENSMUSG00000017009	Sdc4	0.087151016618867	0.0203180662304782	0.160238286022388	-
ENSMUSG00000003992	Ssbp2	0.153743461147314	0.0204343010699087	0.161041753669995	-
ENSMUSG00000022883	Robo1	0.143282827022062	0.0205123144359812	0.161531998507962	-
ENSMUSG00000020263	Appl2	0.0891555504537535	0.0205186897308246	0.161531998507962	-
ENSMUSG00000024304	Cdh2	0.101613708527278	0.0205956417025129	0.161808388446787	-
ENSMUSG00000021565	Slc6a19	0.184642776543181	0.0205976269687812	0.161808388446787	-
ENSMUSG00000026303	Mlph	0.165836290511032	0.0206132260515745	0.161838827070151	-
ENSMUSG00000079157	Fam155a	0.144886485282236	0.0206588842328721	0.16202261172189	-
ENSMUSG00000061911	Myt1l	0.131035656812449	0.0207044795380927	0.162292809468666	zf-C2HC
ENSMUSG00000041378	Cldn5	0.410049135437093	0.0207447127794692	0.162346048855556	-
ENSMUSG00000041607	Mbp	0.0966624975287402	0.0208485764451295	0.162969232724622	-
ENSMUSG00000047284	Neurl4	0.0954087660161476	0.0208691032018279	0.162969232724622	-
ENSMUSG00000036473	Tbc1d24	0.136001146666129	0.0209284288812881	0.163257438793294	-
ENSMUSG00000034485	Uaca	0.0852267239930521	0.0211152571184085	0.164362696243988	-
ENSMUSG00000028977	Casz1	0.114840796706218	0.0211444631690551	0.16448612147086	-
ENSMUSG00000040761	Spen	0.122608024632091	0.0211537012850124	0.16448612147086	-
ENSMUSG00000045440	Insm2	1.07376867624006	0.0211563306546338	1	zf-C2H2
ENSMUSG00000039740	Alg2	0.0737979323146756	0.0211884885060358	0.164668701495147	-
ENSMUSG00000032998	Foxj3	0.0905511696750387	0.0212424739552138	0.164977380393522	Fork
ENSMUSG00000052713	Zfp608	0.114828124817592	0.0212888762692531	0.165096482420342	-
ENSMUSG00000026173	Plcd4	0.668731568217613	0.0213268737928159	1	-
ENSMUSG00000015291	Gdi1	0.064229851617377	0.0213683527958196	0.165297627158177	-
ENSMUSG00000031111	Igsf1	0.152985009071463	0.0213965875818516	0.165403344767562	-
ENSMUSG00000022141	Nipbl	0.108181925291079	0.0214205411720289	0.165471454453889	-
ENSMUSG00000073434	Wdr90	0.139910749308916	0.0214281216080771	0.165471454453889	-
ENSMUSG00000019845	Tube1	0.38753649973343	0.0214688209888224	0.165697884939697	-
ENSMUSG00000025176	Hoga1	0.410915324379419	0.0217421143703734	0.167186987164793	-
ENSMUSG00000021336	Slc17a4	0.492062883669569	0.0217729882789923	0.167274312429697	-
ENSMUSG00000027971	Ndst4	0.253056442206903	0.0217764416620918	0.167274312429697	-
ENSMUSG00000025429	Pstpip2	0.272332297768836	0.0218198390191473	0.167519312322014	-
ENSMUSG00000034252	Senp6	0.0719936264956304	0.0218402204887722	0.167587445310052	-
ENSMUSG00000035356	Nfkbiz	0.0953078538354928	0.0219611819682598	0.168426884773952	-
ENSMUSG00000097124	A530020G20Rik	0.387451321612597	0.0220094137259942	0.168707948160726	-
ENSMUSG00000031374	Zfp92	0.122336003678304	0.0220347396217529	0.168813228748663	zf-C2H2
ENSMUSG00000020629	Adi1	0.0998180979036913	0.022080931126288	0.168989322608124	-
ENSMUSG00000068617	Efcab1	0.108202776238807	0.0221453838735221	0.169348940175464	-
ENSMUSG00000022237	Ankrd33b	0.135975758149661	0.0221524491385158	0.169348940175464	-
ENSMUSG00000041245	Wnk3	0.219638830818475	0.0221873821699525	0.169447841595799	-
ENSMUSG00000026924	Sec16a	0.0905797134851755	0.0222177003796869	0.169501617773578	-
ENSMUSG00000021700	Rab3c	0.268074502661232	0.0222595486093544	0.169705142678007	-
ENSMUSG00000062753	AI413582	0.132263461716312	0.0223160670054923	0.169984937169451	-
ENSMUSG00000038872	Zfhx3	0.121029579913326	0.0223420366957226	0.170093791132517	Homeobox
ENSMUSG00000051855	Mest	0.229502114094374	0.0223851561234682	0.170244080304016	-
ENSMUSG00000042323	Pbrm1	0.0735410516660031	0.0223981956812513	0.170254343372517	HMG
ENSMUSG00000017724	Etv4	0.139858353468592	0.022413999970687	0.170285600194619	ETS
ENSMUSG00000030213	Atf7ip	0.0922163489776801	0.0224663631233223	0.1705055302387	-
ENSMUSG00000019850	Tnfaip3	0.13521001578727	0.0225232297846275	0.170759145540508	-
ENSMUSG00000046785	Epm2aip1	0.119619435183607	0.0225504521565653	0.170876579192621	-
ENSMUSG00000025075	Habp2	0.436285766387431	0.0225897793186918	0.170921881613594	-
ENSMUSG00000037977	6430571L13Rik	0.401224786249376	0.0226206316839652	0.170921881613594	-
ENSMUSG00000028064	Sema4a	0.111059172272881	0.0226264754097426	0.170921881613594	-
ENSMUSG00000037003	Tns2	0.100935672412859	0.0226295493172754	0.170921881613594	-
ENSMUSG00000038970	Lmtk2	0.100346451068742	0.022646371508463	0.170921881613594	-
ENSMUSG00000032898	Fbxo21	0.086153327456206	0.0226503180111396	0.170921881613594	-
ENSMUSG00000027603	Ggt7	0.118453059724314	0.0226788344224945	0.170959909176609	-
ENSMUSG00000083879	Gm14038	0.409038740451024	0.0227023259563493	0.171048461059633	-
ENSMUSG00000053414	Hunk	0.214762812990965	0.0227846933590695	0.171491614512397	-
ENSMUSG00000040365	Trim41	0.0837158844669869	0.0228186833268902	0.171658731390924	-
ENSMUSG00000026203	Dnajb2	0.0926749112251908	0.0228497317714311	0.17180355886377	-
ENSMUSG00000041528	Rnf123	0.106995830049274	0.0230450437794633	0.172737013692282	-
ENSMUSG00000032641	Gpr19	0.170142698549643	0.0231051564144384	0.172948616456253	-
ENSMUSG00000042104	Uggt2	0.0938891165651005	0.0231253365519273	0.172982743473174	-
ENSMUSG00000022766	Serpind1	1.21133998169391	0.0231608946205597	1	-
ENSMUSG00000041992	Rapgef5	0.109458541943905	0.0231703574836362	0.173230537162052	-
ENSMUSG00000072294	Klf12	0.259924448593244	0.0232416129173855	0.173674115202054	zf-C2H2
ENSMUSG00000054453	Sytl5	0.196876172510757	0.0232848765227321	0.173826554505326	-
ENSMUSG00000028970	Abcb1b	0.196970493964553	0.0233899311593029	0.174322002516137	-
ENSMUSG00000092981	Mir5125	0.422482166780682	0.023420913519882	0.174387619889346	-
ENSMUSG00000040728	Esrp1	0.0683999800516246	0.023490071759838	0.17481318605533	-
ENSMUSG00000027495	Fam210b	0.0657785217342271	0.0236463543802553	0.175576362302388	-
ENSMUSG00000025437	Usp33	0.0970608899207452	0.0236466744172268	0.175576362302388	-
ENSMUSG00000040943	Tet2	0.162687643581492	0.0236927481046655	0.175782569228909	-
ENSMUSG00000030516	Tjp1	0.0762911164521233	0.0237200105330364	0.175839325981559	-
ENSMUSG00000028051	Hcn3	0.157970781614577	0.0237427362243703	0.175881474119396	-
ENSMUSG00000046230	Vps13a	0.146092721137707	0.0237887233268053	0.175881474119396	-
[truncated: 445 more rows]

## Sheet: ESM Table 10 db_DEG_down
gene_id	gene_name	log2FoldChange	pvalue	padj	transcription factor family
[truncated: 1,443 more rows]

[truncated: 5 more sheets: ESM Table 11 db_GO_up, ESM Table 12 db_GO_down, ESM Table 13 db_GSEA_Adjudin, ESM Table 14 db_GSEA_DMSO, Sheet1]
